# Supplementary material for: Characterization of lung adenocarcinoma based on immunophenotyping and constructing an immune scoring model to predict prognosis
Source: Front Pharmacol. 2022 Dec 19;13:1081244. doi: 10.3389/fphar.2022.1081244 (PMC9806149; doi:10.3389/fphar.2022.1081244)
Supplement: Supplementary file 7 [file Table1.xlsx]

## Sheet: Table S1
Table S1. immune pathway
Groups	Pathways	Genes
Immune pathways	Natural killer cell mediated cytotoxicity	HLA-A
Immune pathways	Natural killer cell mediated cytotoxicity	HLA-B
Immune pathways	Natural killer cell mediated cytotoxicity	HLA-C
Immune pathways	Natural killer cell mediated cytotoxicity	HLA-G
Immune pathways	Natural killer cell mediated cytotoxicity	HLA-E
Immune pathways	Natural killer cell mediated cytotoxicity	KIR3DL2
Immune pathways	Natural killer cell mediated cytotoxicity	KIR3DL1
Immune pathways	Natural killer cell mediated cytotoxicity	KIR3DL3
Immune pathways	Natural killer cell mediated cytotoxicity	KIR2DL2
Immune pathways	Natural killer cell mediated cytotoxicity	KIR2DL1
Immune pathways	Natural killer cell mediated cytotoxicity	KIR2DL3
Immune pathways	Natural killer cell mediated cytotoxicity	KIR2DL5A
Immune pathways	Natural killer cell mediated cytotoxicity	KLRC1
Immune pathways	Natural killer cell mediated cytotoxicity	KLRD1
Immune pathways	Natural killer cell mediated cytotoxicity	PTPN6
Immune pathways	Natural killer cell mediated cytotoxicity	PTPN11
Immune pathways	Natural killer cell mediated cytotoxicity	ICAM1
Immune pathways	Natural killer cell mediated cytotoxicity	ICAM2
Immune pathways	Natural killer cell mediated cytotoxicity	ITGAL
Immune pathways	Natural killer cell mediated cytotoxicity	ITGB2
Immune pathways	Natural killer cell mediated cytotoxicity	PTK2B
Immune pathways	Natural killer cell mediated cytotoxicity	VAV3
Immune pathways	Natural killer cell mediated cytotoxicity	VAV1
Immune pathways	Natural killer cell mediated cytotoxicity	VAV2
Immune pathways	Natural killer cell mediated cytotoxicity	RAC1
Immune pathways	Natural killer cell mediated cytotoxicity	RAC2
Immune pathways	Natural killer cell mediated cytotoxicity	RAC3
Immune pathways	Natural killer cell mediated cytotoxicity	PAK1
Immune pathways	Natural killer cell mediated cytotoxicity	MAP2K1
Immune pathways	Natural killer cell mediated cytotoxicity	MAP2K2
Immune pathways	Natural killer cell mediated cytotoxicity	MAPK1
Immune pathways	Natural killer cell mediated cytotoxicity	MAPK3
Immune pathways	Natural killer cell mediated cytotoxicity	TNF
Immune pathways	Natural killer cell mediated cytotoxicity	CSF2
Immune pathways	Natural killer cell mediated cytotoxicity	IFNG
Immune pathways	Natural killer cell mediated cytotoxicity	KIR2DS1
Immune pathways	Natural killer cell mediated cytotoxicity	KIR2DS3
Immune pathways	Natural killer cell mediated cytotoxicity	KIR2DS4
Immune pathways	Natural killer cell mediated cytotoxicity	KIR2DS5
Immune pathways	Natural killer cell mediated cytotoxicity	KIR2DS2
Immune pathways	Natural killer cell mediated cytotoxicity	KLRC2
Immune pathways	Natural killer cell mediated cytotoxicity	KLRC3
Immune pathways	Natural killer cell mediated cytotoxicity	NCR2
Immune pathways	Natural killer cell mediated cytotoxicity	TYROBP
Immune pathways	Natural killer cell mediated cytotoxicity	LCK
Immune pathways	Natural killer cell mediated cytotoxicity	IGH
Immune pathways	Natural killer cell mediated cytotoxicity	FCGR3A
Immune pathways	Natural killer cell mediated cytotoxicity	FCGR3B
Immune pathways	Natural killer cell mediated cytotoxicity	NCR1
Immune pathways	Natural killer cell mediated cytotoxicity	NCR3
Immune pathways	Natural killer cell mediated cytotoxicity	FCER1G
Immune pathways	Natural killer cell mediated cytotoxicity	CD247
Immune pathways	Natural killer cell mediated cytotoxicity	ZAP70
Immune pathways	Natural killer cell mediated cytotoxicity	SYK
Immune pathways	Natural killer cell mediated cytotoxicity	LCP2
Immune pathways	Natural killer cell mediated cytotoxicity	LAT
Immune pathways	Natural killer cell mediated cytotoxicity	PLCG1
Immune pathways	Natural killer cell mediated cytotoxicity	PLCG2
Immune pathways	Natural killer cell mediated cytotoxicity	SH3BP2
Immune pathways	Natural killer cell mediated cytotoxicity	PIK3CA
Immune pathways	Natural killer cell mediated cytotoxicity	PIK3CD
Immune pathways	Natural killer cell mediated cytotoxicity	PIK3CB
Immune pathways	Natural killer cell mediated cytotoxicity	PIK3R1
Immune pathways	Natural killer cell mediated cytotoxicity	PIK3R2
Immune pathways	Natural killer cell mediated cytotoxicity	PIK3R3
Immune pathways	Natural killer cell mediated cytotoxicity	FYN
Immune pathways	Natural killer cell mediated cytotoxicity	SHC1
Immune pathways	Natural killer cell mediated cytotoxicity	SHC2
Immune pathways	Natural killer cell mediated cytotoxicity	SHC3
Immune pathways	Natural killer cell mediated cytotoxicity	SHC4
Immune pathways	Natural killer cell mediated cytotoxicity	GRB2
Immune pathways	Natural killer cell mediated cytotoxicity	SOS1
Immune pathways	Natural killer cell mediated cytotoxicity	SOS2
Immune pathways	Natural killer cell mediated cytotoxicity	HRAS
Immune pathways	Natural killer cell mediated cytotoxicity	KRAS
Immune pathways	Natural killer cell mediated cytotoxicity	NRAS
Immune pathways	Natural killer cell mediated cytotoxicity	ARAF
Immune pathways	Natural killer cell mediated cytotoxicity	BRAF
Immune pathways	Natural killer cell mediated cytotoxicity	RAF1
Immune pathways	Natural killer cell mediated cytotoxicity	MICB
Immune pathways	Natural killer cell mediated cytotoxicity	MICA
Immune pathways	Natural killer cell mediated cytotoxicity	ULBP1
Immune pathways	Natural killer cell mediated cytotoxicity	ULBP2
Immune pathways	Natural killer cell mediated cytotoxicity	ULBP3
Immune pathways	Natural killer cell mediated cytotoxicity	KLRK1
Immune pathways	Natural killer cell mediated cytotoxicity	KLRC4-KLRK1
Immune pathways	Natural killer cell mediated cytotoxicity	HCST
Immune pathways	Natural killer cell mediated cytotoxicity	CD48
Immune pathways	Natural killer cell mediated cytotoxicity	CD244
Immune pathways	Natural killer cell mediated cytotoxicity	PPP3CA
Immune pathways	Natural killer cell mediated cytotoxicity	PPP3CB
Immune pathways	Natural killer cell mediated cytotoxicity	PPP3CC
Immune pathways	Natural killer cell mediated cytotoxicity	PPP3R1
Immune pathways	Natural killer cell mediated cytotoxicity	PPP3R2
Immune pathways	Natural killer cell mediated cytotoxicity	NFATC1
Immune pathways	Natural killer cell mediated cytotoxicity	NFATC2
Immune pathways	Natural killer cell mediated cytotoxicity	PRKCA
Immune pathways	Natural killer cell mediated cytotoxicity	PRKCB
Immune pathways	Natural killer cell mediated cytotoxicity	PRKCG
Immune pathways	Natural killer cell mediated cytotoxicity	SH2D1B
Immune pathways	Natural killer cell mediated cytotoxicity	SH2D1A
Immune pathways	Natural killer cell mediated cytotoxicity	IFNGR1
Immune pathways	Natural killer cell mediated cytotoxicity	IFNGR2
Immune pathways	Natural killer cell mediated cytotoxicity	IFNA1
Immune pathways	Natural killer cell mediated cytotoxicity	IFNA2
Immune pathways	Natural killer cell mediated cytotoxicity	IFNA4
Immune pathways	Natural killer cell mediated cytotoxicity	IFNA5
Immune pathways	Natural killer cell mediated cytotoxicity	IFNA6
Immune pathways	Natural killer cell mediated cytotoxicity	IFNA7
Immune pathways	Natural killer cell mediated cytotoxicity	IFNA8
Immune pathways	Natural killer cell mediated cytotoxicity	IFNA10
Immune pathways	Natural killer cell mediated cytotoxicity	IFNA13
Immune pathways	Natural killer cell mediated cytotoxicity	IFNA14
Immune pathways	Natural killer cell mediated cytotoxicity	IFNA16
Immune pathways	Natural killer cell mediated cytotoxicity	IFNA17
Immune pathways	Natural killer cell mediated cytotoxicity	IFNA21
Immune pathways	Natural killer cell mediated cytotoxicity	IFNB1
Immune pathways	Natural killer cell mediated cytotoxicity	IFNAR1
Immune pathways	Natural killer cell mediated cytotoxicity	IFNAR2
Immune pathways	Natural killer cell mediated cytotoxicity	TNFSF10
Immune pathways	Natural killer cell mediated cytotoxicity	TNFRSF10A
Immune pathways	Natural killer cell mediated cytotoxicity	TNFRSF10B
Immune pathways	Natural killer cell mediated cytotoxicity	FASLG
Immune pathways	Natural killer cell mediated cytotoxicity	FAS
Immune pathways	Natural killer cell mediated cytotoxicity	GZMB
Immune pathways	Natural killer cell mediated cytotoxicity	PRF1
Immune pathways	Natural killer cell mediated cytotoxicity	CASP3
Immune pathways	Natural killer cell mediated cytotoxicity	BID
Immune pathways	Natural killer cell mediated cytotoxicity	RAET1G
Immune pathways	Natural killer cell mediated cytotoxicity	RAET1L
Immune pathways	Natural killer cell mediated cytotoxicity	RAET1E
Immune pathways	Antigen processing and presentation	IFNG
Immune pathways	Antigen processing and presentation	TNF
Immune pathways	Antigen processing and presentation	PSME1
Immune pathways	Antigen processing and presentation	PSME2
Immune pathways	Antigen processing and presentation	PSME3
Immune pathways	Antigen processing and presentation	HSPA8
Immune pathways	Antigen processing and presentation	HSPA1A
Immune pathways	Antigen processing and presentation	HSPA2
Immune pathways	Antigen processing and presentation	HSPA1L
Immune pathways	Antigen processing and presentation	HSPA1B
Immune pathways	Antigen processing and presentation	HSPA6
Immune pathways	Antigen processing and presentation	HSPA4
Immune pathways	Antigen processing and presentation	HSP90AA1
Immune pathways	Antigen processing and presentation	HSP90AB1
Immune pathways	Antigen processing and presentation	HLA-A
Immune pathways	Antigen processing and presentation	HLA-B
Immune pathways	Antigen processing and presentation	HLA-C
Immune pathways	Antigen processing and presentation	HLA-F
Immune pathways	Antigen processing and presentation	HLA-G
Immune pathways	Antigen processing and presentation	HLA-E
Immune pathways	Antigen processing and presentation	HSPA5
Immune pathways	Antigen processing and presentation	CANX
Immune pathways	Antigen processing and presentation	B2M
Immune pathways	Antigen processing and presentation	PDIA3
Immune pathways	Antigen processing and presentation	CALR
Immune pathways	Antigen processing and presentation	TAPBP
Immune pathways	Antigen processing and presentation	TAP1
Immune pathways	Antigen processing and presentation	TAP2
Immune pathways	Antigen processing and presentation	CD8A
Immune pathways	Antigen processing and presentation	CD8B
Immune pathways	Antigen processing and presentation	CD8B2
Immune pathways	Antigen processing and presentation	KIR3DL2
Immune pathways	Antigen processing and presentation	KIR3DL1
Immune pathways	Antigen processing and presentation	KIR3DL3
Immune pathways	Antigen processing and presentation	KIR2DL2
Immune pathways	Antigen processing and presentation	KIR2DL1
Immune pathways	Antigen processing and presentation	KIR2DL3
Immune pathways	Antigen processing and presentation	KIR2DL4
Immune pathways	Antigen processing and presentation	KIR2DL5A
Immune pathways	Antigen processing and presentation	KLRC1
Immune pathways	Antigen processing and presentation	KLRC2
Immune pathways	Antigen processing and presentation	KLRC3
Immune pathways	Antigen processing and presentation	KLRC4
Immune pathways	Antigen processing and presentation	KLRD1
Immune pathways	Antigen processing and presentation	KIR2DS1
Immune pathways	Antigen processing and presentation	KIR2DS3
Immune pathways	Antigen processing and presentation	KIR2DS4
Immune pathways	Antigen processing and presentation	KIR2DS5
Immune pathways	Antigen processing and presentation	KIR2DS2
Immune pathways	Antigen processing and presentation	IFI30
Immune pathways	Antigen processing and presentation	LGMN
Immune pathways	Antigen processing and presentation	CTSB
Immune pathways	Antigen processing and presentation	HLA-DMA
Immune pathways	Antigen processing and presentation	HLA-DMB
Immune pathways	Antigen processing and presentation	HLA-DOA
Immune pathways	Antigen processing and presentation	HLA-DOB
Immune pathways	Antigen processing and presentation	HLA-DPA1
Immune pathways	Antigen processing and presentation	HLA-DPB1
Immune pathways	Antigen processing and presentation	HLA-DQA1
Immune pathways	Antigen processing and presentation	HLA-DQA2
Immune pathways	Antigen processing and presentation	HLA-DQB1
Immune pathways	Antigen processing and presentation	HLA-DRA
Immune pathways	Antigen processing and presentation	HLA-DRB1
Immune pathways	Antigen processing and presentation	HLA-DRB3
Immune pathways	Antigen processing and presentation	HLA-DRB4
Immune pathways	Antigen processing and presentation	HLA-DRB5
Immune pathways	Antigen processing and presentation	CD74
Immune pathways	Antigen processing and presentation	CTSL
Immune pathways	Antigen processing and presentation	CTSS
Immune pathways	Antigen processing and presentation	CD4
Immune pathways	Antigen processing and presentation	CIITA
Immune pathways	Antigen processing and presentation	RFX5
Immune pathways	Antigen processing and presentation	RFXANK
Immune pathways	Antigen processing and presentation	RFXAP
Immune pathways	Antigen processing and presentation	CREB1
Immune pathways	Antigen processing and presentation	NFYA
Immune pathways	Antigen processing and presentation	NFYB
Immune pathways	Antigen processing and presentation	NFYC
Immune pathways	T cell receptor signaling	CD3D
Immune pathways	T cell receptor signaling	CD3E
Immune pathways	T cell receptor signaling	CD3G
Immune pathways	T cell receptor signaling	CD247
Immune pathways	T cell receptor signaling	CD4
Immune pathways	T cell receptor signaling	CD8A
Immune pathways	T cell receptor signaling	CD8B
Immune pathways	T cell receptor signaling	CD8B2
Immune pathways	T cell receptor signaling	PTPRC
Immune pathways	T cell receptor signaling	LCK
Immune pathways	T cell receptor signaling	FYN
Immune pathways	T cell receptor signaling	ZAP70
Immune pathways	T cell receptor signaling	LCP2
Immune pathways	T cell receptor signaling	LAT
Immune pathways	T cell receptor signaling	ITK
Immune pathways	T cell receptor signaling	TEC
Immune pathways	T cell receptor signaling	NCK1
Immune pathways	T cell receptor signaling	NCK2
Immune pathways	T cell receptor signaling	VAV3
Immune pathways	T cell receptor signaling	VAV1
Immune pathways	T cell receptor signaling	VAV2
Immune pathways	T cell receptor signaling	GRAP2
Immune pathways	T cell receptor signaling	GRB2
Immune pathways	T cell receptor signaling	PAK1
Immune pathways	T cell receptor signaling	PAK2
Immune pathways	T cell receptor signaling	PAK3
Immune pathways	T cell receptor signaling	PAK4
Immune pathways	T cell receptor signaling	PAK5
Immune pathways	T cell receptor signaling	PAK6
Immune pathways	T cell receptor signaling	BUB1B-PAK6
Immune pathways	T cell receptor signaling	RHOA
Immune pathways	T cell receptor signaling	CDC42
Immune pathways	T cell receptor signaling	DLG1
Immune pathways	T cell receptor signaling	MAPK11
Immune pathways	T cell receptor signaling	MAPK12
Immune pathways	T cell receptor signaling	MAPK13
Immune pathways	T cell receptor signaling	MAPK14
Immune pathways	T cell receptor signaling	PLCG1
Immune pathways	T cell receptor signaling	PPP3CA
Immune pathways	T cell receptor signaling	PPP3CB
Immune pathways	T cell receptor signaling	PPP3CC
Immune pathways	T cell receptor signaling	PPP3R1
Immune pathways	T cell receptor signaling	PPP3R2
Immune pathways	T cell receptor signaling	NFATC1
Immune pathways	T cell receptor signaling	NFATC2
Immune pathways	T cell receptor signaling	NFATC3
Immune pathways	T cell receptor signaling	SOS1
Immune pathways	T cell receptor signaling	SOS2
Immune pathways	T cell receptor signaling	RASGRP1
Immune pathways	T cell receptor signaling	HRAS
Immune pathways	T cell receptor signaling	KRAS
Immune pathways	T cell receptor signaling	NRAS
Immune pathways	T cell receptor signaling	RAF1
Immune pathways	T cell receptor signaling	MAP2K1
Immune pathways	T cell receptor signaling	MAP2K2
Immune pathways	T cell receptor signaling	MAPK1
Immune pathways	T cell receptor signaling	MAPK3
Immune pathways	T cell receptor signaling	FOS
Immune pathways	T cell receptor signaling	JUN
Immune pathways	T cell receptor signaling	PRKCQ
Immune pathways	T cell receptor signaling	CARD11
Immune pathways	T cell receptor signaling	BCL10
Immune pathways	T cell receptor signaling	MALT1
Immune pathways	T cell receptor signaling	MAP3K7
Immune pathways	T cell receptor signaling	MAP2K7
Immune pathways	T cell receptor signaling	MAPK8
Immune pathways	T cell receptor signaling	MAPK10
Immune pathways	T cell receptor signaling	MAPK9
Immune pathways	T cell receptor signaling	CHUK
Immune pathways	T cell receptor signaling	IKBKB
Immune pathways	T cell receptor signaling	IKBKG
Immune pathways	T cell receptor signaling	NFKB1
Immune pathways	T cell receptor signaling	RELA
Immune pathways	T cell receptor signaling	NFKBIA
Immune pathways	T cell receptor signaling	NFKBIB
Immune pathways	T cell receptor signaling	NFKBIE
Immune pathways	T cell receptor signaling	CD28
Immune pathways	T cell receptor signaling	ICOS
Immune pathways	T cell receptor signaling	CD40LG
Immune pathways	T cell receptor signaling	PIK3R1
Immune pathways	T cell receptor signaling	PIK3R2
Immune pathways	T cell receptor signaling	PIK3R3
Immune pathways	T cell receptor signaling	PIK3CA
Immune pathways	T cell receptor signaling	PIK3CD
Immune pathways	T cell receptor signaling	PIK3CB
Immune pathways	T cell receptor signaling	PDPK1
Immune pathways	T cell receptor signaling	AKT1
Immune pathways	T cell receptor signaling	AKT2
Immune pathways	T cell receptor signaling	AKT3
Immune pathways	T cell receptor signaling	MAP3K8
Immune pathways	T cell receptor signaling	MAP3K14
Immune pathways	T cell receptor signaling	GSK3B
Immune pathways	T cell receptor signaling	PDCD1
Immune pathways	T cell receptor signaling	CTLA4
Immune pathways	T cell receptor signaling	PTPN6
Immune pathways	T cell receptor signaling	CBLB
Immune pathways	T cell receptor signaling	IL2
Immune pathways	T cell receptor signaling	IL4
Immune pathways	T cell receptor signaling	IL5
Immune pathways	T cell receptor signaling	IL10
Immune pathways	T cell receptor signaling	IFNG
Immune pathways	T cell receptor signaling	CSF2
Immune pathways	T cell receptor signaling	TNF
Immune pathways	T cell receptor signaling	CDK4
Immune pathways	B cell receptor signaling	IGH
Immune pathways	B cell receptor signaling	CD79A
Immune pathways	B cell receptor signaling	CD79B
Immune pathways	B cell receptor signaling	LYN
Immune pathways	B cell receptor signaling	SYK
Immune pathways	B cell receptor signaling	BTK
Immune pathways	B cell receptor signaling	DAPP1
Immune pathways	B cell receptor signaling	BLNK
Immune pathways	B cell receptor signaling	VAV3
Immune pathways	B cell receptor signaling	VAV1
Immune pathways	B cell receptor signaling	VAV2
Immune pathways	B cell receptor signaling	RAC1
Immune pathways	B cell receptor signaling	RAC2
Immune pathways	B cell receptor signaling	RAC3
Immune pathways	B cell receptor signaling	PLCG2
Immune pathways	B cell receptor signaling	PPP3CA
Immune pathways	B cell receptor signaling	PPP3CB
Immune pathways	B cell receptor signaling	PPP3CC
Immune pathways	B cell receptor signaling	PPP3R1
Immune pathways	B cell receptor signaling	PPP3R2
Immune pathways	B cell receptor signaling	NFATC1
Immune pathways	B cell receptor signaling	NFATC2
Immune pathways	B cell receptor signaling	NFATC3
Immune pathways	B cell receptor signaling	GRB2
Immune pathways	B cell receptor signaling	SOS1
Immune pathways	B cell receptor signaling	SOS2
Immune pathways	B cell receptor signaling	RASGRP3
Immune pathways	B cell receptor signaling	HRAS
Immune pathways	B cell receptor signaling	KRAS
Immune pathways	B cell receptor signaling	NRAS
Immune pathways	B cell receptor signaling	RAF1
Immune pathways	B cell receptor signaling	MAP2K1
Immune pathways	B cell receptor signaling	MAP2K2
Immune pathways	B cell receptor signaling	MAPK1
Immune pathways	B cell receptor signaling	MAPK3
Immune pathways	B cell receptor signaling	FOS
Immune pathways	B cell receptor signaling	JUN
Immune pathways	B cell receptor signaling	PRKCB
Immune pathways	B cell receptor signaling	CARD11
Immune pathways	B cell receptor signaling	BCL10
Immune pathways	B cell receptor signaling	MALT1
Immune pathways	B cell receptor signaling	CHUK
Immune pathways	B cell receptor signaling	IKBKB
Immune pathways	B cell receptor signaling	IKBKG
Immune pathways	B cell receptor signaling	NFKB1
Immune pathways	B cell receptor signaling	RELA
Immune pathways	B cell receptor signaling	NFKBIA
Immune pathways	B cell receptor signaling	NFKBIB
Immune pathways	B cell receptor signaling	NFKBIE
Immune pathways	B cell receptor signaling	IFITM1
Immune pathways	B cell receptor signaling	CD81
Immune pathways	B cell receptor signaling	CD19
Immune pathways	B cell receptor signaling	CR2
Immune pathways	B cell receptor signaling	PIK3R1
Immune pathways	B cell receptor signaling	PIK3R2
Immune pathways	B cell receptor signaling	PIK3R3
Immune pathways	B cell receptor signaling	PIK3CA
Immune pathways	B cell receptor signaling	PIK3CD
Immune pathways	B cell receptor signaling	PIK3CB
Immune pathways	B cell receptor signaling	AKT1
Immune pathways	B cell receptor signaling	AKT2
Immune pathways	B cell receptor signaling	AKT3
Immune pathways	B cell receptor signaling	GSK3B
Immune pathways	B cell receptor signaling	FCGR2B
Immune pathways	B cell receptor signaling	INPP5D
Immune pathways	B cell receptor signaling	INPPL1
Immune pathways	B cell receptor signaling	LILRB2
Immune pathways	B cell receptor signaling	LILRB1
Immune pathways	B cell receptor signaling	LILRB5
Immune pathways	B cell receptor signaling	LILRB4
Immune pathways	B cell receptor signaling	LILRA1
Immune pathways	B cell receptor signaling	LILRB3
Immune pathways	B cell receptor signaling	LILRA3
Immune pathways	B cell receptor signaling	LILRA2
Immune pathways	B cell receptor signaling	LILRA4
Immune pathways	B cell receptor signaling	LILRA6
Immune pathways	B cell receptor signaling	LILRA5
Immune pathways	B cell receptor signaling	LOC102725035
Immune pathways	B cell receptor signaling	CD22
Immune pathways	B cell receptor signaling	CD72
Immune pathways	B cell receptor signaling	PTPN6
Immune pathways	B cell receptor signaling	PIK3AP1
Immune pathways	Fc gamma R-mediated phagocytosis	IGH
Immune pathways	Fc gamma R-mediated phagocytosis	FCGR1A
Immune pathways	Fc gamma R-mediated phagocytosis	FCGR2A
Immune pathways	Fc gamma R-mediated phagocytosis	FCGR3A
Immune pathways	Fc gamma R-mediated phagocytosis	FCGR3B
Immune pathways	Fc gamma R-mediated phagocytosis	PTPRC
Immune pathways	Fc gamma R-mediated phagocytosis	HCK
Immune pathways	Fc gamma R-mediated phagocytosis	LYN
Immune pathways	Fc gamma R-mediated phagocytosis	SYK
Immune pathways	Fc gamma R-mediated phagocytosis	PIK3CA
Immune pathways	Fc gamma R-mediated phagocytosis	PIK3CD
Immune pathways	Fc gamma R-mediated phagocytosis	PIK3CB
Immune pathways	Fc gamma R-mediated phagocytosis	PIK3R1
Immune pathways	Fc gamma R-mediated phagocytosis	PIK3R2
Immune pathways	Fc gamma R-mediated phagocytosis	PIK3R3
Immune pathways	Fc gamma R-mediated phagocytosis	AKT1
Immune pathways	Fc gamma R-mediated phagocytosis	AKT2
Immune pathways	Fc gamma R-mediated phagocytosis	AKT3
Immune pathways	Fc gamma R-mediated phagocytosis	RPS6KB1
Immune pathways	Fc gamma R-mediated phagocytosis	RPS6KB2
Immune pathways	Fc gamma R-mediated phagocytosis	PLCG1
Immune pathways	Fc gamma R-mediated phagocytosis	PLCG2
Immune pathways	Fc gamma R-mediated phagocytosis	PRKCD
Immune pathways	Fc gamma R-mediated phagocytosis	PRKCE
Immune pathways	Fc gamma R-mediated phagocytosis	RAF1
Immune pathways	Fc gamma R-mediated phagocytosis	MAP2K1
Immune pathways	Fc gamma R-mediated phagocytosis	MAPK1
Immune pathways	Fc gamma R-mediated phagocytosis	MAPK3
Immune pathways	Fc gamma R-mediated phagocytosis	PLA2G4E
Immune pathways	Fc gamma R-mediated phagocytosis	PLA2G4A
Immune pathways	Fc gamma R-mediated phagocytosis	JMJD7-PLA2G4B
Immune pathways	Fc gamma R-mediated phagocytosis	PLA2G4B
Immune pathways	Fc gamma R-mediated phagocytosis	PLA2G4C
Immune pathways	Fc gamma R-mediated phagocytosis	PLA2G4D
Immune pathways	Fc gamma R-mediated phagocytosis	PLA2G4F
Immune pathways	Fc gamma R-mediated phagocytosis	PLA2G6
Immune pathways	Fc gamma R-mediated phagocytosis	MARCKS
Immune pathways	Fc gamma R-mediated phagocytosis	MARCKSL1
Immune pathways	Fc gamma R-mediated phagocytosis	PLD1
Immune pathways	Fc gamma R-mediated phagocytosis	PLD2
Immune pathways	Fc gamma R-mediated phagocytosis	PLPP1
Immune pathways	Fc gamma R-mediated phagocytosis	PLPP3
Immune pathways	Fc gamma R-mediated phagocytosis	PLPP2
Immune pathways	Fc gamma R-mediated phagocytosis	SPHK1
Immune pathways	Fc gamma R-mediated phagocytosis	SPHK2
Immune pathways	Fc gamma R-mediated phagocytosis	PRKCA
Immune pathways	Fc gamma R-mediated phagocytosis	PRKCB
Immune pathways	Fc gamma R-mediated phagocytosis	PRKCG
Immune pathways	Fc gamma R-mediated phagocytosis	NCF1
Immune pathways	Fc gamma R-mediated phagocytosis	GSN
Immune pathways	Fc gamma R-mediated phagocytosis	SCIN
Immune pathways	Fc gamma R-mediated phagocytosis	VAV3
Immune pathways	Fc gamma R-mediated phagocytosis	VAV1
Immune pathways	Fc gamma R-mediated phagocytosis	VAV2
Immune pathways	Fc gamma R-mediated phagocytosis	CDC42
Immune pathways	Fc gamma R-mediated phagocytosis	WAS
Immune pathways	Fc gamma R-mediated phagocytosis	VASP
Immune pathways	Fc gamma R-mediated phagocytosis	ARPC5
Immune pathways	Fc gamma R-mediated phagocytosis	ARPC5L
Immune pathways	Fc gamma R-mediated phagocytosis	ARPC4
Immune pathways	Fc gamma R-mediated phagocytosis	ARPC3
Immune pathways	Fc gamma R-mediated phagocytosis	ARPC1B
Immune pathways	Fc gamma R-mediated phagocytosis	ARPC1A
Immune pathways	Fc gamma R-mediated phagocytosis	ARPC2
Immune pathways	Fc gamma R-mediated phagocytosis	RAC1
Immune pathways	Fc gamma R-mediated phagocytosis	RAC2
Immune pathways	Fc gamma R-mediated phagocytosis	WASF1
Immune pathways	Fc gamma R-mediated phagocytosis	WASF2
Immune pathways	Fc gamma R-mediated phagocytosis	WASF3
Immune pathways	Fc gamma R-mediated phagocytosis	PAK1
Immune pathways	Fc gamma R-mediated phagocytosis	LIMK1
Immune pathways	Fc gamma R-mediated phagocytosis	LIMK2
Immune pathways	Fc gamma R-mediated phagocytosis	CFL1
Immune pathways	Fc gamma R-mediated phagocytosis	CFL2
Immune pathways	Fc gamma R-mediated phagocytosis	PIP5K1C
Immune pathways	Fc gamma R-mediated phagocytosis	PIP5K1A
Immune pathways	Fc gamma R-mediated phagocytosis	PIP5K1B
Immune pathways	Fc gamma R-mediated phagocytosis	ARF6
Immune pathways	Fc gamma R-mediated phagocytosis	CRK
Immune pathways	Fc gamma R-mediated phagocytosis	CRKL
Immune pathways	Fc gamma R-mediated phagocytosis	DOCK1
Immune pathways	Fc gamma R-mediated phagocytosis	ASAP1
Immune pathways	Fc gamma R-mediated phagocytosis	ASAP3
Immune pathways	Fc gamma R-mediated phagocytosis	ASAP2
Immune pathways	Fc gamma R-mediated phagocytosis	FCGR2B
Immune pathways	Fc gamma R-mediated phagocytosis	INPP5D
Immune pathways	Fc gamma R-mediated phagocytosis	INPPL1
Immune pathways	Fc gamma R-mediated phagocytosis	GAB2
Immune pathways	Fc gamma R-mediated phagocytosis	LAT
Immune pathways	Fc gamma R-mediated phagocytosis	DNM2
Immune pathways	Fc gamma R-mediated phagocytosis	AMPH
Immune pathways	Fc gamma R-mediated phagocytosis	BIN1
Immune pathways	Fc gamma R-mediated phagocytosis	MYO10
Stromal pathways	ECM-receptor interaction	COL1A1
Stromal pathways	ECM-receptor interaction	COL1A2
Stromal pathways	ECM-receptor interaction	COL2A1
Stromal pathways	ECM-receptor interaction	COL4A2
Stromal pathways	ECM-receptor interaction	COL4A4
Stromal pathways	ECM-receptor interaction	COL4A6
Stromal pathways	ECM-receptor interaction	COL4A1
Stromal pathways	ECM-receptor interaction	COL4A5
Stromal pathways	ECM-receptor interaction	COL4A3
Stromal pathways	ECM-receptor interaction	COL6A1
Stromal pathways	ECM-receptor interaction	COL6A2
Stromal pathways	ECM-receptor interaction	COL6A3
Stromal pathways	ECM-receptor interaction	COL6A6
Stromal pathways	ECM-receptor interaction	COL6A5
Stromal pathways	ECM-receptor interaction	COL9A1
Stromal pathways	ECM-receptor interaction	COL9A2
Stromal pathways	ECM-receptor interaction	COL9A3
Stromal pathways	ECM-receptor interaction	LAMA1
Stromal pathways	ECM-receptor interaction	LAMA2
Stromal pathways	ECM-receptor interaction	LAMA3
Stromal pathways	ECM-receptor interaction	LAMA5
Stromal pathways	ECM-receptor interaction	LAMA4
Stromal pathways	ECM-receptor interaction	LAMB1
Stromal pathways	ECM-receptor interaction	LAMB2
Stromal pathways	ECM-receptor interaction	LAMB3
Stromal pathways	ECM-receptor interaction	LAMB4
Stromal pathways	ECM-receptor interaction	LAMC1
Stromal pathways	ECM-receptor interaction	LAMC2
Stromal pathways	ECM-receptor interaction	LAMC3
Stromal pathways	ECM-receptor interaction	CHAD
Stromal pathways	ECM-receptor interaction	RELN
Stromal pathways	ECM-receptor interaction	THBS1
Stromal pathways	ECM-receptor interaction	COMP
Stromal pathways	ECM-receptor interaction	THBS2
Stromal pathways	ECM-receptor interaction	THBS3
Stromal pathways	ECM-receptor interaction	THBS4
Stromal pathways	ECM-receptor interaction	FN1
Stromal pathways	ECM-receptor interaction	SPP1
Stromal pathways	ECM-receptor interaction	VTN
Stromal pathways	ECM-receptor interaction	TNC
Stromal pathways	ECM-receptor interaction	TNN
Stromal pathways	ECM-receptor interaction	TNR
Stromal pathways	ECM-receptor interaction	TNXB
Stromal pathways	ECM-receptor interaction	NPNT
Stromal pathways	ECM-receptor interaction	FRAS1
Stromal pathways	ECM-receptor interaction	FREM2
Stromal pathways	ECM-receptor interaction	FREM1
Stromal pathways	ECM-receptor interaction	DSPP
Stromal pathways	ECM-receptor interaction	VWF
Stromal pathways	ECM-receptor interaction	IBSP
Stromal pathways	ECM-receptor interaction	DMP1
Stromal pathways	ECM-receptor interaction	AGRN
Stromal pathways	ECM-receptor interaction	HSPG2
Stromal pathways	ECM-receptor interaction	ITGA1
Stromal pathways	ECM-receptor interaction	ITGA2
Stromal pathways	ECM-receptor interaction	ITGA2B
Stromal pathways	ECM-receptor interaction	ITGA3
Stromal pathways	ECM-receptor interaction	ITGA4
Stromal pathways	ECM-receptor interaction	ITGA5
Stromal pathways	ECM-receptor interaction	ITGA6
Stromal pathways	ECM-receptor interaction	ITGA7
Stromal pathways	ECM-receptor interaction	ITGA8
Stromal pathways	ECM-receptor interaction	ITGA9
Stromal pathways	ECM-receptor interaction	ITGA10
Stromal pathways	ECM-receptor interaction	ITGA11
Stromal pathways	ECM-receptor interaction	ITGAV
Stromal pathways	ECM-receptor interaction	ITGB1
Stromal pathways	ECM-receptor interaction	ITGB3
Stromal pathways	ECM-receptor interaction	ITGB4
Stromal pathways	ECM-receptor interaction	ITGB5
Stromal pathways	ECM-receptor interaction	ITGB6
Stromal pathways	ECM-receptor interaction	ITGB7
Stromal pathways	ECM-receptor interaction	ITGB8
Stromal pathways	ECM-receptor interaction	CD44
Stromal pathways	ECM-receptor interaction	SDC1
Stromal pathways	ECM-receptor interaction	SDC4
Stromal pathways	ECM-receptor interaction	SV2C
Stromal pathways	ECM-receptor interaction	SV2B
Stromal pathways	ECM-receptor interaction	SV2A
Stromal pathways	ECM-receptor interaction	CD36
Stromal pathways	ECM-receptor interaction	GP5
Stromal pathways	ECM-receptor interaction	GP1BA
Stromal pathways	ECM-receptor interaction	GP1BB
Stromal pathways	ECM-receptor interaction	GP9
Stromal pathways	ECM-receptor interaction	GP6
Stromal pathways	ECM-receptor interaction	DAG1
Stromal pathways	ECM-receptor interaction	CD47
Stromal pathways	ECM-receptor interaction	HMMR
Stromal pathways	Focal adhesion	COL1A1
Stromal pathways	Focal adhesion	COL1A2
Stromal pathways	Focal adhesion	COL2A1
Stromal pathways	Focal adhesion	COL4A2
Stromal pathways	Focal adhesion	COL4A4
Stromal pathways	Focal adhesion	COL4A6
Stromal pathways	Focal adhesion	COL4A1
Stromal pathways	Focal adhesion	COL4A5
Stromal pathways	Focal adhesion	COL4A3
Stromal pathways	Focal adhesion	COL6A1
Stromal pathways	Focal adhesion	COL6A2
Stromal pathways	Focal adhesion	COL6A3
Stromal pathways	Focal adhesion	COL6A6
Stromal pathways	Focal adhesion	COL6A5
Stromal pathways	Focal adhesion	COL9A1
Stromal pathways	Focal adhesion	COL9A2
Stromal pathways	Focal adhesion	COL9A3
Stromal pathways	Focal adhesion	LAMA1
Stromal pathways	Focal adhesion	LAMA2
Stromal pathways	Focal adhesion	LAMA3
Stromal pathways	Focal adhesion	LAMA5
Stromal pathways	Focal adhesion	LAMA4
Stromal pathways	Focal adhesion	LAMB1
Stromal pathways	Focal adhesion	LAMB2
Stromal pathways	Focal adhesion	LAMB3
Stromal pathways	Focal adhesion	LAMB4
Stromal pathways	Focal adhesion	LAMC1
Stromal pathways	Focal adhesion	LAMC2
Stromal pathways	Focal adhesion	LAMC3
Stromal pathways	Focal adhesion	CHAD
Stromal pathways	Focal adhesion	RELN
Stromal pathways	Focal adhesion	THBS1
Stromal pathways	Focal adhesion	COMP
Stromal pathways	Focal adhesion	THBS2
Stromal pathways	Focal adhesion	THBS3
Stromal pathways	Focal adhesion	THBS4
Stromal pathways	Focal adhesion	FN1
Stromal pathways	Focal adhesion	SPP1
Stromal pathways	Focal adhesion	VTN
Stromal pathways	Focal adhesion	TNC
Stromal pathways	Focal adhesion	TNN
Stromal pathways	Focal adhesion	TNR
Stromal pathways	Focal adhesion	TNXB
Stromal pathways	Focal adhesion	VWF
Stromal pathways	Focal adhesion	IBSP
Stromal pathways	Focal adhesion	ITGA1
Stromal pathways	Focal adhesion	ITGA2
Stromal pathways	Focal adhesion	ITGA2B
Stromal pathways	Focal adhesion	ITGA3
Stromal pathways	Focal adhesion	ITGA4
Stromal pathways	Focal adhesion	ITGA5
Stromal pathways	Focal adhesion	ITGA6
Stromal pathways	Focal adhesion	ITGA7
Stromal pathways	Focal adhesion	ITGA8
Stromal pathways	Focal adhesion	ITGA9
Stromal pathways	Focal adhesion	ITGA10
Stromal pathways	Focal adhesion	ITGA11
Stromal pathways	Focal adhesion	ITGAV
Stromal pathways	Focal adhesion	ITGB1
Stromal pathways	Focal adhesion	ITGB3
Stromal pathways	Focal adhesion	ITGB4
Stromal pathways	Focal adhesion	ITGB5
Stromal pathways	Focal adhesion	ITGB6
Stromal pathways	Focal adhesion	ITGB7
Stromal pathways	Focal adhesion	ITGB8
Stromal pathways	Focal adhesion	PDGFA
Stromal pathways	Focal adhesion	PDGFB
Stromal pathways	Focal adhesion	PDGFC
Stromal pathways	Focal adhesion	PDGFD
Stromal pathways	Focal adhesion	EGF
Stromal pathways	Focal adhesion	IGF1
Stromal pathways	Focal adhesion	VEGFA
Stromal pathways	Focal adhesion	VEGFB
Stromal pathways	Focal adhesion	PGF
Stromal pathways	Focal adhesion	VEGFC
Stromal pathways	Focal adhesion	VEGFD
Stromal pathways	Focal adhesion	HGF
Stromal pathways	Focal adhesion	PDGFRA
Stromal pathways	Focal adhesion	PDGFRB
Stromal pathways	Focal adhesion	IGF1R
Stromal pathways	Focal adhesion	KDR
Stromal pathways	Focal adhesion	EGFR
Stromal pathways	Focal adhesion	FLT1
Stromal pathways	Focal adhesion	FLT4
Stromal pathways	Focal adhesion	MET
Stromal pathways	Focal adhesion	ERBB2
Stromal pathways	Focal adhesion	SRC
Stromal pathways	Focal adhesion	ARHGAP35
Stromal pathways	Focal adhesion	ARHGAP5
Stromal pathways	Focal adhesion	RHOA
Stromal pathways	Focal adhesion	DIAPH1
Stromal pathways	Focal adhesion	ROCK1
Stromal pathways	Focal adhesion	ROCK2
Stromal pathways	Focal adhesion	MYL2
Stromal pathways	Focal adhesion	MYL5
Stromal pathways	Focal adhesion	MYL7
Stromal pathways	Focal adhesion	MYL9
Stromal pathways	Focal adhesion	MYL10
Stromal pathways	Focal adhesion	MYL12B
Stromal pathways	Focal adhesion	MYL12A
Stromal pathways	Focal adhesion	MYLPF
Stromal pathways	Focal adhesion	PPP1CA
Stromal pathways	Focal adhesion	PPP1CB
Stromal pathways	Focal adhesion	PPP1CC
Stromal pathways	Focal adhesion	PPP1R12A
Stromal pathways	Focal adhesion	PPP1R12B
Stromal pathways	Focal adhesion	PPP1R12C
Stromal pathways	Focal adhesion	MYLK
Stromal pathways	Focal adhesion	MYLK2
Stromal pathways	Focal adhesion	MYLK3
Stromal pathways	Focal adhesion	MYLK4
Stromal pathways	Focal adhesion	PIP5K1C
Stromal pathways	Focal adhesion	PIP5K1A
Stromal pathways	Focal adhesion	PIP5K1B
Stromal pathways	Focal adhesion	ACTG1
Stromal pathways	Focal adhesion	ACTB
Stromal pathways	Focal adhesion	RASGRF1
Stromal pathways	Focal adhesion	CAPN2
Stromal pathways	Focal adhesion	ACTN1
Stromal pathways	Focal adhesion	ACTN4
Stromal pathways	Focal adhesion	TLN1
Stromal pathways	Focal adhesion	TLN2
Stromal pathways	Focal adhesion	FLNA
Stromal pathways	Focal adhesion	FLNC
Stromal pathways	Focal adhesion	FLNB
Stromal pathways	Focal adhesion	PXN
Stromal pathways	Focal adhesion	ILK
Stromal pathways	Focal adhesion	ZYX
Stromal pathways	Focal adhesion	VASP
Stromal pathways	Focal adhesion	VCL
Stromal pathways	Focal adhesion	PARVB
Stromal pathways	Focal adhesion	PARVA
Stromal pathways	Focal adhesion	PARVG
Stromal pathways	Focal adhesion	PDPK1
Stromal pathways	Focal adhesion	AKT1
Stromal pathways	Focal adhesion	AKT2
Stromal pathways	Focal adhesion	AKT3
Stromal pathways	Focal adhesion	GSK3B
Stromal pathways	Focal adhesion	CTNNB1
Stromal pathways	Focal adhesion	PRKCA
Stromal pathways	Focal adhesion	PRKCB
Stromal pathways	Focal adhesion	PRKCG
Stromal pathways	Focal adhesion	PTK2
Stromal pathways	Focal adhesion	PIK3CA
Stromal pathways	Focal adhesion	PIK3CD
Stromal pathways	Focal adhesion	PIK3CB
Stromal pathways	Focal adhesion	PIK3R1
Stromal pathways	Focal adhesion	PIK3R2
Stromal pathways	Focal adhesion	PIK3R3
Stromal pathways	Focal adhesion	PTEN
Stromal pathways	Focal adhesion	VAV3
Stromal pathways	Focal adhesion	VAV1
Stromal pathways	Focal adhesion	VAV2
Stromal pathways	Focal adhesion	RAC1
Stromal pathways	Focal adhesion	RAC2
Stromal pathways	Focal adhesion	RAC3
Stromal pathways	Focal adhesion	PAK1
Stromal pathways	Focal adhesion	PAK2
Stromal pathways	Focal adhesion	PAK3
Stromal pathways	Focal adhesion	PAK4
Stromal pathways	Focal adhesion	PAK5
Stromal pathways	Focal adhesion	PAK6
Stromal pathways	Focal adhesion	BUB1B-PAK6
Stromal pathways	Focal adhesion	CDC42
Stromal pathways	Focal adhesion	BCAR1
Stromal pathways	Focal adhesion	CRK
Stromal pathways	Focal adhesion	CRKL
Stromal pathways	Focal adhesion	DOCK1
Stromal pathways	Focal adhesion	RAPGEF1
Stromal pathways	Focal adhesion	RAP1A
Stromal pathways	Focal adhesion	RAP1B
Stromal pathways	Focal adhesion	MAPK8
Stromal pathways	Focal adhesion	MAPK10
Stromal pathways	Focal adhesion	MAPK9
Stromal pathways	Focal adhesion	JUN
Stromal pathways	Focal adhesion	BRAF
Stromal pathways	Focal adhesion	CAV1
Stromal pathways	Focal adhesion	CAV2
Stromal pathways	Focal adhesion	CAV3
Stromal pathways	Focal adhesion	FYN
Stromal pathways	Focal adhesion	SHC1
Stromal pathways	Focal adhesion	SHC2
Stromal pathways	Focal adhesion	SHC3
Stromal pathways	Focal adhesion	SHC4
Stromal pathways	Focal adhesion	GRB2
Stromal pathways	Focal adhesion	SOS1
Stromal pathways	Focal adhesion	SOS2
Stromal pathways	Focal adhesion	HRAS
Stromal pathways	Focal adhesion	RAF1
Stromal pathways	Focal adhesion	MAP2K1
Stromal pathways	Focal adhesion	MAPK1
Stromal pathways	Focal adhesion	MAPK3
Stromal pathways	Focal adhesion	ELK1
Stromal pathways	Focal adhesion	CCND1
Stromal pathways	Focal adhesion	CCND2
Stromal pathways	Focal adhesion	CCND3
Stromal pathways	Focal adhesion	BIRC2
Stromal pathways	Focal adhesion	BIRC3
Stromal pathways	Focal adhesion	XIAP
Stromal pathways	Focal adhesion	BAD
Stromal pathways	Focal adhesion	BCL2
Stromal pathways	Tight junction	CRB3
Stromal pathways	Tight junction	CLDN4
Stromal pathways	Tight junction	CLDN3
Stromal pathways	Tight junction	CLDN7
Stromal pathways	Tight junction	CLDN19
Stromal pathways	Tight junction	CLDN16
Stromal pathways	Tight junction	CLDN14
Stromal pathways	Tight junction	CLDN15
Stromal pathways	Tight junction	CLDN17
Stromal pathways	Tight junction	CLDN20
Stromal pathways	Tight junction	CLDN11
Stromal pathways	Tight junction	CLDN18
Stromal pathways	Tight junction	CLDN22
Stromal pathways	Tight junction	CLDN5
Stromal pathways	Tight junction	CLDN10
Stromal pathways	Tight junction	CLDN8
Stromal pathways	Tight junction	CLDN6
Stromal pathways	Tight junction	CLDN2
Stromal pathways	Tight junction	CLDN1
Stromal pathways	Tight junction	CLDN9
Stromal pathways	Tight junction	CLDN23
Stromal pathways	Tight junction	CLDN34
Stromal pathways	Tight junction	CLDN25
Stromal pathways	Tight junction	CLDN24
Stromal pathways	Tight junction	OCLN
Stromal pathways	Tight junction	F11R
Stromal pathways	Tight junction	JAM2
Stromal pathways	Tight junction	JAM3
Stromal pathways	Tight junction	BVES
Stromal pathways	Tight junction	CDC42
Stromal pathways	Tight junction	PARD6A
Stromal pathways	Tight junction	PARD6G
Stromal pathways	Tight junction	PARD6B
Stromal pathways	Tight junction	MPP5
Stromal pathways	Tight junction	MPP4
Stromal pathways	Tight junction	TJP3
Stromal pathways	Tight junction	PATJ
Stromal pathways	Tight junction	MPDZ
Stromal pathways	Tight junction	PRKCZ
Stromal pathways	Tight junction	PRKCI
Stromal pathways	Tight junction	AMOT
Stromal pathways	Tight junction	AMOTL1
Stromal pathways	Tight junction	AMOTL2
Stromal pathways	Tight junction	ARHGAP17
Stromal pathways	Tight junction	RAC1
Stromal pathways	Tight junction	NF2
Stromal pathways	Tight junction	LLGL2
Stromal pathways	Tight junction	LLGL1
Stromal pathways	Tight junction	DLG1
Stromal pathways	Tight junction	SCRIB
Stromal pathways	Tight junction	PPP2CA
Stromal pathways	Tight junction	PPP2CB
Stromal pathways	Tight junction	PPP2R1B
Stromal pathways	Tight junction	PPP2R1A
Stromal pathways	Tight junction	PPP2R2A
Stromal pathways	Tight junction	PPP2R2B
Stromal pathways	Tight junction	PPP2R2C
Stromal pathways	Tight junction	PPP2R2D
Stromal pathways	Tight junction	PARD3
Stromal pathways	Tight junction	TIAM1
Stromal pathways	Tight junction	TJP1
Stromal pathways	Tight junction	TJAP1
Stromal pathways	Tight junction	DLG2
Stromal pathways	Tight junction	DLG3
Stromal pathways	Tight junction	NEDD4
Stromal pathways	Tight junction	NEDD4L
Stromal pathways	Tight junction	CGN
Stromal pathways	Tight junction	CGNL1
Stromal pathways	Tight junction	ARHGEF2
Stromal pathways	Tight junction	RHOA
Stromal pathways	Tight junction	GATA4
Stromal pathways	Tight junction	MARVELD3
Stromal pathways	Tight junction	MAP3K1
Stromal pathways	Tight junction	MAPK8
Stromal pathways	Tight junction	MAPK10
Stromal pathways	Tight junction	MAPK9
Stromal pathways	Tight junction	JUN
Stromal pathways	Tight junction	CD1A
Stromal pathways	Tight junction	CD1B
Stromal pathways	Tight junction	CD1C
Stromal pathways	Tight junction	CD1D
Stromal pathways	Tight junction	CD1E
Stromal pathways	Tight junction	CFTR
Stromal pathways	Tight junction	CDK4
Stromal pathways	Tight junction	YBX3
Stromal pathways	Tight junction	SYMPK
Stromal pathways	Tight junction	PCNA
Stromal pathways	Tight junction	CCND1
Stromal pathways	Tight junction	ERBB2
Stromal pathways	Tight junction	RUNX1
Stromal pathways	Tight junction	HSPA4
Stromal pathways	Tight junction	SLC9A3R1
Stromal pathways	Tight junction	EZR
Stromal pathways	Tight junction	RDX
Stromal pathways	Tight junction	MSN
Stromal pathways	Tight junction	PRKCE
Stromal pathways	Tight junction	ACTG1
Stromal pathways	Tight junction	ACTB
Stromal pathways	Tight junction	CACNA1D
Stromal pathways	Tight junction	MAP3K5
Stromal pathways	Tight junction	MAP2K7
Stromal pathways	Tight junction	SRC
Stromal pathways	Tight junction	CTTN
Stromal pathways	Tight junction	HCLS1
Stromal pathways	Tight junction	ACTR2
Stromal pathways	Tight junction	ACTR3B
Stromal pathways	Tight junction	ACTR3C
Stromal pathways	Tight junction	ACTR3
Stromal pathways	Tight junction	WHAMM
Stromal pathways	Tight junction	WAS
Stromal pathways	Tight junction	VASP
Stromal pathways	Tight junction	PRKACA
Stromal pathways	Tight junction	PRKACB
Stromal pathways	Tight junction	PRKACG
Stromal pathways	Tight junction	RAB13
Stromal pathways	Tight junction	ARHGEF18
Stromal pathways	Tight junction	ROCK1
Stromal pathways	Tight junction	ROCK2
Stromal pathways	Tight junction	MYL2
Stromal pathways	Tight junction	EPB41L4B
Stromal pathways	Tight junction	STK11
Stromal pathways	Tight junction	PRKAA1
Stromal pathways	Tight junction	PRKAA2
Stromal pathways	Tight junction	PRKAB1
Stromal pathways	Tight junction	PRKAB2
Stromal pathways	Tight junction	PRKAG1
Stromal pathways	Tight junction	PRKAG3
Stromal pathways	Tight junction	PRKAG2
Stromal pathways	Tight junction	MYH9
Stromal pathways	Tight junction	MYH10
Stromal pathways	Tight junction	MYH11
Stromal pathways	Tight junction	MYH14
Stromal pathways	Tight junction	MYL6B
Stromal pathways	Tight junction	MYL6
Stromal pathways	Tight junction	MYL9
Stromal pathways	Tight junction	MYL12B
Stromal pathways	Tight junction	MYL12A
Stromal pathways	Tight junction	IGSF5
Stromal pathways	Tight junction	MAGI1
Stromal pathways	Tight junction	SYNPO
Stromal pathways	Tight junction	ACTN1
Stromal pathways	Tight junction	ACTN4
Stromal pathways	Tight junction	MICALL2
Stromal pathways	Tight junction	RAB8A
Stromal pathways	Tight junction	RAB8B
Stromal pathways	Tight junction	RAPGEF6
Stromal pathways	Tight junction	RAP1A
Stromal pathways	Tight junction	ITGB1
Stromal pathways	Tight junction	AFDN
Stromal pathways	Tight junction	TJP2
Stromal pathways	Tight junction	RAPGEF2
Stromal pathways	Tight junction	RAP2C
Stromal pathways	Tight junction	MARVELD2
Stromal pathways	Tight junction	TUBA1B
Stromal pathways	Tight junction	TUBA4A
Stromal pathways	Tight junction	TUBA3C
Stromal pathways	Tight junction	TUBA1A
Stromal pathways	Tight junction	TUBA1C
Stromal pathways	Tight junction	TUBA8
Stromal pathways	Tight junction	TUBA3E
Stromal pathways	Tight junction	TUBA3D
Stromal pathways	Tight junction	TUBAL3
DNA damage repair	p53 signaling	ATM
DNA damage repair	p53 signaling	CHEK2
DNA damage repair	p53 signaling	ATR
DNA damage repair	p53 signaling	CHEK1
DNA damage repair	p53 signaling	GORAB
DNA damage repair	p53 signaling	CDKN2A
DNA damage repair	p53 signaling	MDM2
DNA damage repair	p53 signaling	MDM4
DNA damage repair	p53 signaling	TP53
DNA damage repair	p53 signaling	CDKN1A
DNA damage repair	p53 signaling	CCND1
DNA damage repair	p53 signaling	CCND2
DNA damage repair	p53 signaling	CCND3
DNA damage repair	p53 signaling	CDK4
DNA damage repair	p53 signaling	CDK6
DNA damage repair	p53 signaling	CCNE1
DNA damage repair	p53 signaling	CCNE2
DNA damage repair	p53 signaling	CDK2
DNA damage repair	p53 signaling	SFN
DNA damage repair	p53 signaling	RPRM
DNA damage repair	p53 signaling	CCNB1
DNA damage repair	p53 signaling	CCNB2
DNA damage repair	p53 signaling	CDK1
DNA damage repair	p53 signaling	GADD45A
DNA damage repair	p53 signaling	GADD45B
DNA damage repair	p53 signaling	GADD45G
DNA damage repair	p53 signaling	GTSE1
DNA damage repair	p53 signaling	FAS
DNA damage repair	p53 signaling	PIDD1
DNA damage repair	p53 signaling	TNFRSF10A
DNA damage repair	p53 signaling	TNFRSF10B
DNA damage repair	p53 signaling	CASP8
DNA damage repair	p53 signaling	BID
DNA damage repair	p53 signaling	BAX
DNA damage repair	p53 signaling	PMAIP1
DNA damage repair	p53 signaling	BBC3
DNA damage repair	p53 signaling	TP53AIP1
DNA damage repair	p53 signaling	SIVA1
DNA damage repair	p53 signaling	BCL2L1
DNA damage repair	p53 signaling	BCL2
DNA damage repair	p53 signaling	TP53I3
DNA damage repair	p53 signaling	EI24
DNA damage repair	p53 signaling	SHISA5
DNA damage repair	p53 signaling	PERP
DNA damage repair	p53 signaling	ZMAT3
DNA damage repair	p53 signaling	SIAH1
DNA damage repair	p53 signaling	CYCS
DNA damage repair	p53 signaling	APAF1
DNA damage repair	p53 signaling	CASP9
DNA damage repair	p53 signaling	CASP3
DNA damage repair	p53 signaling	AIFM2
DNA damage repair	p53 signaling	IGFBP3
DNA damage repair	p53 signaling	IGF1
DNA damage repair	p53 signaling	SERPINE1
DNA damage repair	p53 signaling	ADGRB1
DNA damage repair	p53 signaling	CD82
DNA damage repair	p53 signaling	THBS1
DNA damage repair	p53 signaling	SERPINB5
DNA damage repair	p53 signaling	DDB2
DNA damage repair	p53 signaling	RRM2B
DNA damage repair	p53 signaling	RRM2
DNA damage repair	p53 signaling	SESN1
DNA damage repair	p53 signaling	SESN3
DNA damage repair	p53 signaling	SESN2
DNA damage repair	p53 signaling	PTEN
DNA damage repair	p53 signaling	TSC2
DNA damage repair	p53 signaling	STEAP3
DNA damage repair	p53 signaling	COP1
DNA damage repair	p53 signaling	RCHY1
DNA damage repair	p53 signaling	CCNG1
DNA damage repair	p53 signaling	CCNG2
DNA damage repair	p53 signaling	PPM1D
DNA damage repair	p53 signaling	TP73
DNA damage repair	Mismatch repair	SSBP1
DNA damage repair	Mismatch repair	PMS2
DNA damage repair	Mismatch repair	MLH1
DNA damage repair	Mismatch repair	MSH6
DNA damage repair	Mismatch repair	MSH2
DNA damage repair	Mismatch repair	MSH3
DNA damage repair	Mismatch repair	MLH3
DNA damage repair	Mismatch repair	RFC1
DNA damage repair	Mismatch repair	RFC4
DNA damage repair	Mismatch repair	RFC2
DNA damage repair	Mismatch repair	RFC5
DNA damage repair	Mismatch repair	RFC3
DNA damage repair	Mismatch repair	PCNA
DNA damage repair	Mismatch repair	EXO1
DNA damage repair	Mismatch repair	RPA1
DNA damage repair	Mismatch repair	RPA2
DNA damage repair	Mismatch repair	RPA3
DNA damage repair	Mismatch repair	RPA4
DNA damage repair	Mismatch repair	POLD1
DNA damage repair	Mismatch repair	POLD2
DNA damage repair	Mismatch repair	POLD3
DNA damage repair	Mismatch repair	POLD4
DNA damage repair	Mismatch repair	LIG1
DNA damage repair	Homologous recombination	SSBP1
DNA damage repair	Homologous recombination	RAD50
DNA damage repair	Homologous recombination	MRE11
DNA damage repair	Homologous recombination	NBN
DNA damage repair	Homologous recombination	ATM
DNA damage repair	Homologous recombination	BRCA1
DNA damage repair	Homologous recombination	BARD1
DNA damage repair	Homologous recombination	RBBP8
DNA damage repair	Homologous recombination	BRIP1
DNA damage repair	Homologous recombination	TOPBP1
DNA damage repair	Homologous recombination	ABRAXAS1
DNA damage repair	Homologous recombination	UIMC1
DNA damage repair	Homologous recombination	BABAM1
DNA damage repair	Homologous recombination	BABAM2
DNA damage repair	Homologous recombination	BRCC3
DNA damage repair	Homologous recombination	PALB2
DNA damage repair	Homologous recombination	BRCA2
DNA damage repair	Homologous recombination	SEM1
DNA damage repair	Homologous recombination	SYCP3
DNA damage repair	Homologous recombination	RPA1
DNA damage repair	Homologous recombination	RPA2
DNA damage repair	Homologous recombination	RPA3
DNA damage repair	Homologous recombination	RPA4
DNA damage repair	Homologous recombination	RAD51
DNA damage repair	Homologous recombination	RAD52
DNA damage repair	Homologous recombination	RAD51B
DNA damage repair	Homologous recombination	RAD51C
DNA damage repair	Homologous recombination	RAD51D
DNA damage repair	Homologous recombination	XRCC2
DNA damage repair	Homologous recombination	XRCC3
DNA damage repair	Homologous recombination	RAD54L
DNA damage repair	Homologous recombination	RAD54B
DNA damage repair	Homologous recombination	POLD1
DNA damage repair	Homologous recombination	POLD2
DNA damage repair	Homologous recombination	POLD3
DNA damage repair	Homologous recombination	POLD4
DNA damage repair	Homologous recombination	BLM
DNA damage repair	Homologous recombination	TOP3A
DNA damage repair	Homologous recombination	TOP3B
DNA damage repair	Homologous recombination	MUS81
DNA damage repair	Homologous recombination	EME1
Oncogenic pathways	PI3K-Akt signaling	EGF
Oncogenic pathways	PI3K-Akt signaling	TGFA
Oncogenic pathways	PI3K-Akt signaling	EREG
Oncogenic pathways	PI3K-Akt signaling	AREG
Oncogenic pathways	PI3K-Akt signaling	FGF1
Oncogenic pathways	PI3K-Akt signaling	FGF2
Oncogenic pathways	PI3K-Akt signaling	FGF3
Oncogenic pathways	PI3K-Akt signaling	FGF4
Oncogenic pathways	PI3K-Akt signaling	FGF17
Oncogenic pathways	PI3K-Akt signaling	FGF6
Oncogenic pathways	PI3K-Akt signaling	FGF7
Oncogenic pathways	PI3K-Akt signaling	FGF8
Oncogenic pathways	PI3K-Akt signaling	FGF9
Oncogenic pathways	PI3K-Akt signaling	FGF10
Oncogenic pathways	PI3K-Akt signaling	FGF16
Oncogenic pathways	PI3K-Akt signaling	FGF5
Oncogenic pathways	PI3K-Akt signaling	FGF18
Oncogenic pathways	PI3K-Akt signaling	FGF20
Oncogenic pathways	PI3K-Akt signaling	FGF22
Oncogenic pathways	PI3K-Akt signaling	FGF19
Oncogenic pathways	PI3K-Akt signaling	FGF21
Oncogenic pathways	PI3K-Akt signaling	FGF23
Oncogenic pathways	PI3K-Akt signaling	NGF
Oncogenic pathways	PI3K-Akt signaling	BDNF
Oncogenic pathways	PI3K-Akt signaling	NTF3
Oncogenic pathways	PI3K-Akt signaling	NTF4
Oncogenic pathways	PI3K-Akt signaling	INS
Oncogenic pathways	PI3K-Akt signaling	IGF1
Oncogenic pathways	PI3K-Akt signaling	IGF2
Oncogenic pathways	PI3K-Akt signaling	PDGFA
Oncogenic pathways	PI3K-Akt signaling	PDGFB
Oncogenic pathways	PI3K-Akt signaling	PDGFC
Oncogenic pathways	PI3K-Akt signaling	PDGFD
Oncogenic pathways	PI3K-Akt signaling	CSF1
Oncogenic pathways	PI3K-Akt signaling	KITLG
Oncogenic pathways	PI3K-Akt signaling	FLT3LG
Oncogenic pathways	PI3K-Akt signaling	VEGFA
Oncogenic pathways	PI3K-Akt signaling	VEGFB
Oncogenic pathways	PI3K-Akt signaling	PGF
Oncogenic pathways	PI3K-Akt signaling	VEGFC
Oncogenic pathways	PI3K-Akt signaling	VEGFD
Oncogenic pathways	PI3K-Akt signaling	HGF
Oncogenic pathways	PI3K-Akt signaling	ANGPT1
Oncogenic pathways	PI3K-Akt signaling	ANGPT2
Oncogenic pathways	PI3K-Akt signaling	ANGPT4
Oncogenic pathways	PI3K-Akt signaling	EFNA1
Oncogenic pathways	PI3K-Akt signaling	EFNA2
Oncogenic pathways	PI3K-Akt signaling	EFNA3
Oncogenic pathways	PI3K-Akt signaling	EFNA4
Oncogenic pathways	PI3K-Akt signaling	EFNA5
Oncogenic pathways	PI3K-Akt signaling	EGFR
Oncogenic pathways	PI3K-Akt signaling	ERBB2
Oncogenic pathways	PI3K-Akt signaling	ERBB3
Oncogenic pathways	PI3K-Akt signaling	ERBB4
Oncogenic pathways	PI3K-Akt signaling	FGFR1
Oncogenic pathways	PI3K-Akt signaling	FGFR2
Oncogenic pathways	PI3K-Akt signaling	FGFR3
Oncogenic pathways	PI3K-Akt signaling	FGFR4
Oncogenic pathways	PI3K-Akt signaling	NGFR
Oncogenic pathways	PI3K-Akt signaling	NTRK1
Oncogenic pathways	PI3K-Akt signaling	NTRK2
Oncogenic pathways	PI3K-Akt signaling	INSR
Oncogenic pathways	PI3K-Akt signaling	IGF1R
Oncogenic pathways	PI3K-Akt signaling	PDGFRA
Oncogenic pathways	PI3K-Akt signaling	PDGFRB
Oncogenic pathways	PI3K-Akt signaling	CSF1R
Oncogenic pathways	PI3K-Akt signaling	KIT
Oncogenic pathways	PI3K-Akt signaling	FLT3
Oncogenic pathways	PI3K-Akt signaling	FLT1
Oncogenic pathways	PI3K-Akt signaling	FLT4
Oncogenic pathways	PI3K-Akt signaling	KDR
Oncogenic pathways	PI3K-Akt signaling	MET
Oncogenic pathways	PI3K-Akt signaling	TEK
Oncogenic pathways	PI3K-Akt signaling	EPHA2
Oncogenic pathways	PI3K-Akt signaling	GRB2
Oncogenic pathways	PI3K-Akt signaling	SOS1
Oncogenic pathways	PI3K-Akt signaling	SOS2
Oncogenic pathways	PI3K-Akt signaling	HRAS
Oncogenic pathways	PI3K-Akt signaling	KRAS
Oncogenic pathways	PI3K-Akt signaling	NRAS
Oncogenic pathways	PI3K-Akt signaling	RAF1
Oncogenic pathways	PI3K-Akt signaling	MAP2K1
Oncogenic pathways	PI3K-Akt signaling	MAP2K2
Oncogenic pathways	PI3K-Akt signaling	MAPK1
Oncogenic pathways	PI3K-Akt signaling	MAPK3
Oncogenic pathways	PI3K-Akt signaling	IRS1
Oncogenic pathways	PI3K-Akt signaling	TLR2
Oncogenic pathways	PI3K-Akt signaling	TLR4
Oncogenic pathways	PI3K-Akt signaling	RAC1
Oncogenic pathways	PI3K-Akt signaling	IGH
Oncogenic pathways	PI3K-Akt signaling	SYK
Oncogenic pathways	PI3K-Akt signaling	CD19
Oncogenic pathways	PI3K-Akt signaling	PIK3AP1
Oncogenic pathways	PI3K-Akt signaling	GH1
Oncogenic pathways	PI3K-Akt signaling	GH2
Oncogenic pathways	PI3K-Akt signaling	CSH1
Oncogenic pathways	PI3K-Akt signaling	CSH2
Oncogenic pathways	PI3K-Akt signaling	PRL
Oncogenic pathways	PI3K-Akt signaling	OSM
Oncogenic pathways	PI3K-Akt signaling	IL2
Oncogenic pathways	PI3K-Akt signaling	IL3
Oncogenic pathways	PI3K-Akt signaling	IL6
Oncogenic pathways	PI3K-Akt signaling	IL4
Oncogenic pathways	PI3K-Akt signaling	IL7
Oncogenic pathways	PI3K-Akt signaling	IFNA1
Oncogenic pathways	PI3K-Akt signaling	IFNA2
Oncogenic pathways	PI3K-Akt signaling	IFNA4
Oncogenic pathways	PI3K-Akt signaling	IFNA5
Oncogenic pathways	PI3K-Akt signaling	IFNA6
Oncogenic pathways	PI3K-Akt signaling	IFNA7
Oncogenic pathways	PI3K-Akt signaling	IFNA8
Oncogenic pathways	PI3K-Akt signaling	IFNA10
Oncogenic pathways	PI3K-Akt signaling	IFNA13
Oncogenic pathways	PI3K-Akt signaling	IFNA14
Oncogenic pathways	PI3K-Akt signaling	IFNA16
Oncogenic pathways	PI3K-Akt signaling	IFNA17
Oncogenic pathways	PI3K-Akt signaling	IFNA21
Oncogenic pathways	PI3K-Akt signaling	IFNB1
Oncogenic pathways	PI3K-Akt signaling	EPO
Oncogenic pathways	PI3K-Akt signaling	CSF3
Oncogenic pathways	PI3K-Akt signaling	GHR
Oncogenic pathways	PI3K-Akt signaling	PRLR
Oncogenic pathways	PI3K-Akt signaling	OSMR
Oncogenic pathways	PI3K-Akt signaling	IL2RA
Oncogenic pathways	PI3K-Akt signaling	IL2RB
Oncogenic pathways	PI3K-Akt signaling	IL2RG
Oncogenic pathways	PI3K-Akt signaling	IL3RA
Oncogenic pathways	PI3K-Akt signaling	IL6R
Oncogenic pathways	PI3K-Akt signaling	IL4R
Oncogenic pathways	PI3K-Akt signaling	IL7R
Oncogenic pathways	PI3K-Akt signaling	IFNAR1
Oncogenic pathways	PI3K-Akt signaling	IFNAR2
Oncogenic pathways	PI3K-Akt signaling	EPOR
Oncogenic pathways	PI3K-Akt signaling	CSF3R
Oncogenic pathways	PI3K-Akt signaling	JAK1
Oncogenic pathways	PI3K-Akt signaling	JAK2
Oncogenic pathways	PI3K-Akt signaling	JAK3
Oncogenic pathways	PI3K-Akt signaling	COL1A1
Oncogenic pathways	PI3K-Akt signaling	COL1A2
Oncogenic pathways	PI3K-Akt signaling	COL2A1
Oncogenic pathways	PI3K-Akt signaling	COL4A2
Oncogenic pathways	PI3K-Akt signaling	COL4A4
Oncogenic pathways	PI3K-Akt signaling	COL4A6
Oncogenic pathways	PI3K-Akt signaling	COL4A1
Oncogenic pathways	PI3K-Akt signaling	COL4A5
Oncogenic pathways	PI3K-Akt signaling	COL4A3
Oncogenic pathways	PI3K-Akt signaling	COL6A1
Oncogenic pathways	PI3K-Akt signaling	COL6A2
Oncogenic pathways	PI3K-Akt signaling	COL6A3
Oncogenic pathways	PI3K-Akt signaling	COL6A6
Oncogenic pathways	PI3K-Akt signaling	COL6A5
Oncogenic pathways	PI3K-Akt signaling	COL9A1
Oncogenic pathways	PI3K-Akt signaling	COL9A2
Oncogenic pathways	PI3K-Akt signaling	COL9A3
Oncogenic pathways	PI3K-Akt signaling	LAMA1
Oncogenic pathways	PI3K-Akt signaling	LAMA2
Oncogenic pathways	PI3K-Akt signaling	LAMA3
Oncogenic pathways	PI3K-Akt signaling	LAMA5
Oncogenic pathways	PI3K-Akt signaling	LAMA4
Oncogenic pathways	PI3K-Akt signaling	LAMB1
Oncogenic pathways	PI3K-Akt signaling	LAMB2
Oncogenic pathways	PI3K-Akt signaling	LAMB3
Oncogenic pathways	PI3K-Akt signaling	LAMB4
Oncogenic pathways	PI3K-Akt signaling	LAMC1
Oncogenic pathways	PI3K-Akt signaling	LAMC2
Oncogenic pathways	PI3K-Akt signaling	LAMC3
Oncogenic pathways	PI3K-Akt signaling	CHAD
Oncogenic pathways	PI3K-Akt signaling	RELN
Oncogenic pathways	PI3K-Akt signaling	THBS1
Oncogenic pathways	PI3K-Akt signaling	COMP
Oncogenic pathways	PI3K-Akt signaling	THBS2
Oncogenic pathways	PI3K-Akt signaling	THBS3
Oncogenic pathways	PI3K-Akt signaling	THBS4
Oncogenic pathways	PI3K-Akt signaling	FN1
Oncogenic pathways	PI3K-Akt signaling	SPP1
Oncogenic pathways	PI3K-Akt signaling	VTN
Oncogenic pathways	PI3K-Akt signaling	TNC
Oncogenic pathways	PI3K-Akt signaling	TNN
Oncogenic pathways	PI3K-Akt signaling	TNR
Oncogenic pathways	PI3K-Akt signaling	TNXB
Oncogenic pathways	PI3K-Akt signaling	VWF
Oncogenic pathways	PI3K-Akt signaling	IBSP
Oncogenic pathways	PI3K-Akt signaling	ITGA1
Oncogenic pathways	PI3K-Akt signaling	ITGA2
Oncogenic pathways	PI3K-Akt signaling	ITGA2B
Oncogenic pathways	PI3K-Akt signaling	ITGA3
Oncogenic pathways	PI3K-Akt signaling	ITGA4
Oncogenic pathways	PI3K-Akt signaling	ITGA5
Oncogenic pathways	PI3K-Akt signaling	ITGA6
Oncogenic pathways	PI3K-Akt signaling	ITGA7
Oncogenic pathways	PI3K-Akt signaling	ITGA8
Oncogenic pathways	PI3K-Akt signaling	ITGA9
Oncogenic pathways	PI3K-Akt signaling	ITGA10
Oncogenic pathways	PI3K-Akt signaling	ITGA11
Oncogenic pathways	PI3K-Akt signaling	ITGAV
Oncogenic pathways	PI3K-Akt signaling	ITGB1
Oncogenic pathways	PI3K-Akt signaling	ITGB3
Oncogenic pathways	PI3K-Akt signaling	ITGB4
Oncogenic pathways	PI3K-Akt signaling	ITGB5
Oncogenic pathways	PI3K-Akt signaling	ITGB6
Oncogenic pathways	PI3K-Akt signaling	ITGB7
Oncogenic pathways	PI3K-Akt signaling	ITGB8
Oncogenic pathways	PI3K-Akt signaling	PTK2
Oncogenic pathways	PI3K-Akt signaling	PIK3CA
Oncogenic pathways	PI3K-Akt signaling	PIK3CD
Oncogenic pathways	PI3K-Akt signaling	PIK3CB
Oncogenic pathways	PI3K-Akt signaling	PIK3R1
Oncogenic pathways	PI3K-Akt signaling	PIK3R2
Oncogenic pathways	PI3K-Akt signaling	PIK3R3
Oncogenic pathways	PI3K-Akt signaling	F2R
Oncogenic pathways	PI3K-Akt signaling	CHRM1
Oncogenic pathways	PI3K-Akt signaling	CHRM2
Oncogenic pathways	PI3K-Akt signaling	LPAR1
Oncogenic pathways	PI3K-Akt signaling	LPAR2
Oncogenic pathways	PI3K-Akt signaling	LPAR3
Oncogenic pathways	PI3K-Akt signaling	LPAR4
Oncogenic pathways	PI3K-Akt signaling	LPAR5
Oncogenic pathways	PI3K-Akt signaling	LPAR6
Oncogenic pathways	PI3K-Akt signaling	GNB1
Oncogenic pathways	PI3K-Akt signaling	GNB2
Oncogenic pathways	PI3K-Akt signaling	GNB3
Oncogenic pathways	PI3K-Akt signaling	GNB4
Oncogenic pathways	PI3K-Akt signaling	GNB5
Oncogenic pathways	PI3K-Akt signaling	GNG2
Oncogenic pathways	PI3K-Akt signaling	GNG3
Oncogenic pathways	PI3K-Akt signaling	GNG4
Oncogenic pathways	PI3K-Akt signaling	GNG5
Oncogenic pathways	PI3K-Akt signaling	GNG7
Oncogenic pathways	PI3K-Akt signaling	GNG8
Oncogenic pathways	PI3K-Akt signaling	GNG10
Oncogenic pathways	PI3K-Akt signaling	GNG11
Oncogenic pathways	PI3K-Akt signaling	GNG12
Oncogenic pathways	PI3K-Akt signaling	GNG13
Oncogenic pathways	PI3K-Akt signaling	GNGT1
Oncogenic pathways	PI3K-Akt signaling	GNGT2
Oncogenic pathways	PI3K-Akt signaling	PIK3CG
Oncogenic pathways	PI3K-Akt signaling	PIK3R5
Oncogenic pathways	PI3K-Akt signaling	PIK3R6
Oncogenic pathways	PI3K-Akt signaling	PDPK1
Oncogenic pathways	PI3K-Akt signaling	STK11
Oncogenic pathways	PI3K-Akt signaling	PRKAA1
Oncogenic pathways	PI3K-Akt signaling	PRKAA2
Oncogenic pathways	PI3K-Akt signaling	DDIT4
Oncogenic pathways	PI3K-Akt signaling	TSC1
Oncogenic pathways	PI3K-Akt signaling	TSC2
Oncogenic pathways	PI3K-Akt signaling	RHEB
Oncogenic pathways	PI3K-Akt signaling	MLST8
Oncogenic pathways	PI3K-Akt signaling	MTOR
Oncogenic pathways	PI3K-Akt signaling	RPTOR
Oncogenic pathways	PI3K-Akt signaling	EIF4EBP1
Oncogenic pathways	PI3K-Akt signaling	EIF4E
Oncogenic pathways	PI3K-Akt signaling	EIF4E2
Oncogenic pathways	PI3K-Akt signaling	EIF4E1B
Oncogenic pathways	PI3K-Akt signaling	RPS6KB1
Oncogenic pathways	PI3K-Akt signaling	RPS6KB2
Oncogenic pathways	PI3K-Akt signaling	EIF4B
Oncogenic pathways	PI3K-Akt signaling	RPS6
Oncogenic pathways	PI3K-Akt signaling	PRKCA
Oncogenic pathways	PI3K-Akt signaling	PKN1
Oncogenic pathways	PI3K-Akt signaling	PKN2
Oncogenic pathways	PI3K-Akt signaling	PKN3
Oncogenic pathways	PI3K-Akt signaling	SGK1
Oncogenic pathways	PI3K-Akt signaling	SGK2
Oncogenic pathways	PI3K-Akt signaling	SGK3
Oncogenic pathways	PI3K-Akt signaling	C8orf44-SGK3
Oncogenic pathways	PI3K-Akt signaling	AKT1
Oncogenic pathways	PI3K-Akt signaling	AKT2
Oncogenic pathways	PI3K-Akt signaling	AKT3
Oncogenic pathways	PI3K-Akt signaling	MAGI1
Oncogenic pathways	PI3K-Akt signaling	MAGI2
Oncogenic pathways	PI3K-Akt signaling	PTEN
Oncogenic pathways	PI3K-Akt signaling	THEM4
Oncogenic pathways	PI3K-Akt signaling	PPP2CA
Oncogenic pathways	PI3K-Akt signaling	PPP2CB
Oncogenic pathways	PI3K-Akt signaling	PPP2R1B
Oncogenic pathways	PI3K-Akt signaling	PPP2R1A
Oncogenic pathways	PI3K-Akt signaling	PPP2R2A
Oncogenic pathways	PI3K-Akt signaling	PPP2R2B
Oncogenic pathways	PI3K-Akt signaling	PPP2R2C
Oncogenic pathways	PI3K-Akt signaling	PPP2R2D
Oncogenic pathways	PI3K-Akt signaling	PPP2R3B
Oncogenic pathways	PI3K-Akt signaling	PPP2R3C
Oncogenic pathways	PI3K-Akt signaling	PPP2R3A
Oncogenic pathways	PI3K-Akt signaling	PPP2R5B
Oncogenic pathways	PI3K-Akt signaling	PPP2R5C
Oncogenic pathways	PI3K-Akt signaling	PPP2R5D
Oncogenic pathways	PI3K-Akt signaling	PPP2R5E
Oncogenic pathways	PI3K-Akt signaling	PPP2R5A
Oncogenic pathways	PI3K-Akt signaling	HSP90AA1
Oncogenic pathways	PI3K-Akt signaling	HSP90AB1
Oncogenic pathways	PI3K-Akt signaling	HSP90B1
Oncogenic pathways	PI3K-Akt signaling	CDC37
Oncogenic pathways	PI3K-Akt signaling	CRTC2
Oncogenic pathways	PI3K-Akt signaling	PHLPP1
Oncogenic pathways	PI3K-Akt signaling	PHLPP2
Oncogenic pathways	PI3K-Akt signaling	TCL1A
Oncogenic pathways	PI3K-Akt signaling	TCL1B
Oncogenic pathways	PI3K-Akt signaling	MTCP1
Oncogenic pathways	PI3K-Akt signaling	NOS3
Oncogenic pathways	PI3K-Akt signaling	BRCA1
Oncogenic pathways	PI3K-Akt signaling	GSK3B
Oncogenic pathways	PI3K-Akt signaling	GYS2
Oncogenic pathways	PI3K-Akt signaling	GYS1
Oncogenic pathways	PI3K-Akt signaling	PCK1
Oncogenic pathways	PI3K-Akt signaling	PCK2
Oncogenic pathways	PI3K-Akt signaling	G6PC
Oncogenic pathways	PI3K-Akt signaling	G6PC2
Oncogenic pathways	PI3K-Akt signaling	G6PC3
Oncogenic pathways	PI3K-Akt signaling	MYC
Oncogenic pathways	PI3K-Akt signaling	CCND1
Oncogenic pathways	PI3K-Akt signaling	CDKN1A
Oncogenic pathways	PI3K-Akt signaling	CDKN1B
Oncogenic pathways	PI3K-Akt signaling	CDK2
Oncogenic pathways	PI3K-Akt signaling	CDK4
Oncogenic pathways	PI3K-Akt signaling	CDK6
Oncogenic pathways	PI3K-Akt signaling	CCND2
Oncogenic pathways	PI3K-Akt signaling	CCND3
Oncogenic pathways	PI3K-Akt signaling	CCNE1
Oncogenic pathways	PI3K-Akt signaling	CCNE2
Oncogenic pathways	PI3K-Akt signaling	FOXO3
Oncogenic pathways	PI3K-Akt signaling	RBL2
Oncogenic pathways	PI3K-Akt signaling	FASLG
Oncogenic pathways	PI3K-Akt signaling	BCL2L11
Oncogenic pathways	PI3K-Akt signaling	YWHAZ
Oncogenic pathways	PI3K-Akt signaling	YWHAB
Oncogenic pathways	PI3K-Akt signaling	YWHAQ
Oncogenic pathways	PI3K-Akt signaling	YWHAE
Oncogenic pathways	PI3K-Akt signaling	YWHAH
Oncogenic pathways	PI3K-Akt signaling	YWHAG
Oncogenic pathways	PI3K-Akt signaling	BAD
Oncogenic pathways	PI3K-Akt signaling	BCL2L1
Oncogenic pathways	PI3K-Akt signaling	BCL2
Oncogenic pathways	PI3K-Akt signaling	CASP9
Oncogenic pathways	PI3K-Akt signaling	CREB1
Oncogenic pathways	PI3K-Akt signaling	ATF2
Oncogenic pathways	PI3K-Akt signaling	ATF4
Oncogenic pathways	PI3K-Akt signaling	CREB3
Oncogenic pathways	PI3K-Akt signaling	CREB3L1
Oncogenic pathways	PI3K-Akt signaling	CREB3L2
Oncogenic pathways	PI3K-Akt signaling	CREB3L3
Oncogenic pathways	PI3K-Akt signaling	CREB3L4
Oncogenic pathways	PI3K-Akt signaling	CREB5
Oncogenic pathways	PI3K-Akt signaling	ATF6B
Oncogenic pathways	PI3K-Akt signaling	MCL1
Oncogenic pathways	PI3K-Akt signaling	RXRA
Oncogenic pathways	PI3K-Akt signaling	NR4A1
Oncogenic pathways	PI3K-Akt signaling	IKBKG
Oncogenic pathways	PI3K-Akt signaling	CHUK
Oncogenic pathways	PI3K-Akt signaling	IKBKB
Oncogenic pathways	PI3K-Akt signaling	RELA
Oncogenic pathways	PI3K-Akt signaling	NFKB1
Oncogenic pathways	PI3K-Akt signaling	MYB
Oncogenic pathways	PI3K-Akt signaling	MDM2
Oncogenic pathways	PI3K-Akt signaling	TP53
Oncogenic pathways	Wnt signaling	PORCN
Oncogenic pathways	Wnt signaling	WNT1
Oncogenic pathways	Wnt signaling	WNT2
Oncogenic pathways	Wnt signaling	WNT2B
Oncogenic pathways	Wnt signaling	WNT3
Oncogenic pathways	Wnt signaling	WNT3A
Oncogenic pathways	Wnt signaling	WNT4
Oncogenic pathways	Wnt signaling	WNT5A
Oncogenic pathways	Wnt signaling	WNT5B
Oncogenic pathways	Wnt signaling	WNT6
Oncogenic pathways	Wnt signaling	WNT7A
Oncogenic pathways	Wnt signaling	WNT7B
Oncogenic pathways	Wnt signaling	WNT8A
Oncogenic pathways	Wnt signaling	WNT8B
Oncogenic pathways	Wnt signaling	WNT9A
Oncogenic pathways	Wnt signaling	WNT9B
Oncogenic pathways	Wnt signaling	WNT10B
Oncogenic pathways	Wnt signaling	WNT10A
Oncogenic pathways	Wnt signaling	WNT11
Oncogenic pathways	Wnt signaling	WNT16
Oncogenic pathways	Wnt signaling	CER1
Oncogenic pathways	Wnt signaling	NOTUM
Oncogenic pathways	Wnt signaling	WIF1
Oncogenic pathways	Wnt signaling	SERPINF1
Oncogenic pathways	Wnt signaling	SOST
Oncogenic pathways	Wnt signaling	DKK1
Oncogenic pathways	Wnt signaling	DKK2
Oncogenic pathways	Wnt signaling	DKK4
Oncogenic pathways	Wnt signaling	SFRP1
Oncogenic pathways	Wnt signaling	SFRP2
Oncogenic pathways	Wnt signaling	SFRP4
Oncogenic pathways	Wnt signaling	SFRP5
Oncogenic pathways	Wnt signaling	RSPO1
Oncogenic pathways	Wnt signaling	RSPO2
Oncogenic pathways	Wnt signaling	RSPO3
Oncogenic pathways	Wnt signaling	RSPO4
Oncogenic pathways	Wnt signaling	LGR4
Oncogenic pathways	Wnt signaling	LGR5
Oncogenic pathways	Wnt signaling	LGR6
Oncogenic pathways	Wnt signaling	RNF43
Oncogenic pathways	Wnt signaling	ZNRF3
Oncogenic pathways	Wnt signaling	FZD1
Oncogenic pathways	Wnt signaling	FZD7
Oncogenic pathways	Wnt signaling	FZD2
Oncogenic pathways	Wnt signaling	FZD3
Oncogenic pathways	Wnt signaling	FZD4
Oncogenic pathways	Wnt signaling	FZD5
Oncogenic pathways	Wnt signaling	FZD8
Oncogenic pathways	Wnt signaling	FZD6
Oncogenic pathways	Wnt signaling	FZD10
Oncogenic pathways	Wnt signaling	FZD9
Oncogenic pathways	Wnt signaling	LRP5
Oncogenic pathways	Wnt signaling	LRP6
Oncogenic pathways	Wnt signaling	BAMBI
Oncogenic pathways	Wnt signaling	CSNK1E
Oncogenic pathways	Wnt signaling	TPTEP2-CSNK1E
Oncogenic pathways	Wnt signaling	DVL3
Oncogenic pathways	Wnt signaling	DVL2
Oncogenic pathways	Wnt signaling	DVL1
Oncogenic pathways	Wnt signaling	FRAT1
Oncogenic pathways	Wnt signaling	FRAT2
Oncogenic pathways	Wnt signaling	CSNK2A1
Oncogenic pathways	Wnt signaling	CSNK2A2
Oncogenic pathways	Wnt signaling	CSNK2A3
Oncogenic pathways	Wnt signaling	CSNK2B
Oncogenic pathways	Wnt signaling	NKD1
Oncogenic pathways	Wnt signaling	NKD2
Oncogenic pathways	Wnt signaling	CXXC4
Oncogenic pathways	Wnt signaling	SENP2
Oncogenic pathways	Wnt signaling	GSK3B
Oncogenic pathways	Wnt signaling	CTNNB1
Oncogenic pathways	Wnt signaling	AXIN1
Oncogenic pathways	Wnt signaling	AXIN2
Oncogenic pathways	Wnt signaling	APC
Oncogenic pathways	Wnt signaling	APC2
Oncogenic pathways	Wnt signaling	CSNK1A1L
Oncogenic pathways	Wnt signaling	CSNK1A1
Oncogenic pathways	Wnt signaling	TCF7
Oncogenic pathways	Wnt signaling	TCF7L1
Oncogenic pathways	Wnt signaling	TCF7L2
Oncogenic pathways	Wnt signaling	LEF1
Oncogenic pathways	Wnt signaling	CTNNBIP1
Oncogenic pathways	Wnt signaling	CBY1
Oncogenic pathways	Wnt signaling	CHD8
Oncogenic pathways	Wnt signaling	SOX17
Oncogenic pathways	Wnt signaling	CTBP1
Oncogenic pathways	Wnt signaling	CTBP2
Oncogenic pathways	Wnt signaling	CTNND2
Oncogenic pathways	Wnt signaling	CREBBP
Oncogenic pathways	Wnt signaling	EP300
Oncogenic pathways	Wnt signaling	RUVBL1
Oncogenic pathways	Wnt signaling	SMAD4
Oncogenic pathways	Wnt signaling	SMAD3
Oncogenic pathways	Wnt signaling	MAP3K7
Oncogenic pathways	Wnt signaling	NLK
Oncogenic pathways	Wnt signaling	MYC
Oncogenic pathways	Wnt signaling	JUN
Oncogenic pathways	Wnt signaling	FOSL1
Oncogenic pathways	Wnt signaling	CCND1
Oncogenic pathways	Wnt signaling	CCND2
Oncogenic pathways	Wnt signaling	CCND3
Oncogenic pathways	Wnt signaling	CCN4
Oncogenic pathways	Wnt signaling	PPARD
Oncogenic pathways	Wnt signaling	MMP7
Oncogenic pathways	Wnt signaling	PSEN1
Oncogenic pathways	Wnt signaling	PRKACA
Oncogenic pathways	Wnt signaling	PRKACB
Oncogenic pathways	Wnt signaling	PRKACG
Oncogenic pathways	Wnt signaling	TP53
Oncogenic pathways	Wnt signaling	SIAH1
Oncogenic pathways	Wnt signaling	CACYBP
Oncogenic pathways	Wnt signaling	SKP1
Oncogenic pathways	Wnt signaling	TBL1X
Oncogenic pathways	Wnt signaling	TBL1Y
Oncogenic pathways	Wnt signaling	TBL1XR1
Oncogenic pathways	Wnt signaling	BTRC
Oncogenic pathways	Wnt signaling	FBXW11
Oncogenic pathways	Wnt signaling	CUL1
Oncogenic pathways	Wnt signaling	RBX1
Oncogenic pathways	Wnt signaling	GPC4
Oncogenic pathways	Wnt signaling	ROR1
Oncogenic pathways	Wnt signaling	ROR2
Oncogenic pathways	Wnt signaling	RYK
Oncogenic pathways	Wnt signaling	VANGL2
Oncogenic pathways	Wnt signaling	VANGL1
Oncogenic pathways	Wnt signaling	PRICKLE1
Oncogenic pathways	Wnt signaling	PRICKLE2
Oncogenic pathways	Wnt signaling	PRICKLE4
Oncogenic pathways	Wnt signaling	PRICKLE3
Oncogenic pathways	Wnt signaling	INVS
Oncogenic pathways	Wnt signaling	DAAM1
Oncogenic pathways	Wnt signaling	DAAM2
Oncogenic pathways	Wnt signaling	RHOA
Oncogenic pathways	Wnt signaling	ROCK2
Oncogenic pathways	Wnt signaling	RAC1
Oncogenic pathways	Wnt signaling	RAC2
Oncogenic pathways	Wnt signaling	RAC3
Oncogenic pathways	Wnt signaling	MAPK8
Oncogenic pathways	Wnt signaling	MAPK10
Oncogenic pathways	Wnt signaling	MAPK9
Oncogenic pathways	Wnt signaling	PLCB1
Oncogenic pathways	Wnt signaling	PLCB2
Oncogenic pathways	Wnt signaling	PLCB3
Oncogenic pathways	Wnt signaling	PLCB4
Oncogenic pathways	Wnt signaling	CAMK2A
Oncogenic pathways	Wnt signaling	CAMK2D
Oncogenic pathways	Wnt signaling	CAMK2B
Oncogenic pathways	Wnt signaling	CAMK2G
Oncogenic pathways	Wnt signaling	PPP3CA
Oncogenic pathways	Wnt signaling	PPP3CB
Oncogenic pathways	Wnt signaling	PPP3CC
Oncogenic pathways	Wnt signaling	PPP3R1
Oncogenic pathways	Wnt signaling	PPP3R2
Oncogenic pathways	Wnt signaling	PRKCA
Oncogenic pathways	Wnt signaling	PRKCB
Oncogenic pathways	Wnt signaling	PRKCG
Oncogenic pathways	Wnt signaling	NFATC1
Oncogenic pathways	Wnt signaling	NFATC2
Oncogenic pathways	Wnt signaling	NFATC3
Oncogenic pathways	Wnt signaling	NFATC4
Oncogenic pathways	TGF-尾 signaling	CHRD
Oncogenic pathways	TGF-尾 signaling	NOG
Oncogenic pathways	TGF-尾 signaling	NBL1
Oncogenic pathways	TGF-尾 signaling	MICOS10-NBL1
Oncogenic pathways	TGF-尾 signaling	GREM1
Oncogenic pathways	TGF-尾 signaling	GREM2
Oncogenic pathways	TGF-尾 signaling	THBS1
Oncogenic pathways	TGF-尾 signaling	DCN
Oncogenic pathways	TGF-尾 signaling	FMOD
Oncogenic pathways	TGF-尾 signaling	LEFTY1
Oncogenic pathways	TGF-尾 signaling	LEFTY2
Oncogenic pathways	TGF-尾 signaling	FST
Oncogenic pathways	TGF-尾 signaling	BMP2
Oncogenic pathways	TGF-尾 signaling	BMP4
Oncogenic pathways	TGF-尾 signaling	BMP6
Oncogenic pathways	TGF-尾 signaling	INHBB
Oncogenic pathways	TGF-尾 signaling	BMP5
Oncogenic pathways	TGF-尾 signaling	BMP7
Oncogenic pathways	TGF-尾 signaling	BMP8B
Oncogenic pathways	TGF-尾 signaling	BMP8A
Oncogenic pathways	TGF-尾 signaling	GDF5
Oncogenic pathways	TGF-尾 signaling	GDF6
Oncogenic pathways	TGF-尾 signaling	GDF7
Oncogenic pathways	TGF-尾 signaling	AMH
Oncogenic pathways	TGF-尾 signaling	THSD4
Oncogenic pathways	TGF-尾 signaling	FBN1
Oncogenic pathways	TGF-尾 signaling	LTBP1
Oncogenic pathways	TGF-尾 signaling	TGFB1
Oncogenic pathways	TGF-尾 signaling	TGFB2
Oncogenic pathways	TGF-尾 signaling	TGFB3
Oncogenic pathways	TGF-尾 signaling	INHBA
Oncogenic pathways	TGF-尾 signaling	INHBC
Oncogenic pathways	TGF-尾 signaling	INHBE
Oncogenic pathways	TGF-尾 signaling	NODAL
Oncogenic pathways	TGF-尾 signaling	NEO1
Oncogenic pathways	TGF-尾 signaling	HJV
Oncogenic pathways	TGF-尾 signaling	BMPR1A
Oncogenic pathways	TGF-尾 signaling	BMPR1B
Oncogenic pathways	TGF-尾 signaling	ACVR1
Oncogenic pathways	TGF-尾 signaling	BMPR2
Oncogenic pathways	TGF-尾 signaling	ACVR2A
Oncogenic pathways	TGF-尾 signaling	RGMA
Oncogenic pathways	TGF-尾 signaling	RGMB
Oncogenic pathways	TGF-尾 signaling	AMHR2
Oncogenic pathways	TGF-尾 signaling	TGFBR1
Oncogenic pathways	TGF-尾 signaling	TGFBR2
Oncogenic pathways	TGF-尾 signaling	ACVR1B
Oncogenic pathways	TGF-尾 signaling	ACVR2B
Oncogenic pathways	TGF-尾 signaling	ACVR1C
Oncogenic pathways	TGF-尾 signaling	BAMBI
Oncogenic pathways	TGF-尾 signaling	SMAD1
Oncogenic pathways	TGF-尾 signaling	SMAD5
Oncogenic pathways	TGF-尾 signaling	SMAD9
Oncogenic pathways	TGF-尾 signaling	SMAD2
Oncogenic pathways	TGF-尾 signaling	SMAD3
Oncogenic pathways	TGF-尾 signaling	SMAD4
Oncogenic pathways	TGF-尾 signaling	SMAD6
Oncogenic pathways	TGF-尾 signaling	SMAD7
Oncogenic pathways	TGF-尾 signaling	SMURF1
Oncogenic pathways	TGF-尾 signaling	SMURF2
Oncogenic pathways	TGF-尾 signaling	ZFYVE9
Oncogenic pathways	TGF-尾 signaling	ZFYVE16
Oncogenic pathways	TGF-尾 signaling	HAMP
Oncogenic pathways	TGF-尾 signaling	ID1
Oncogenic pathways	TGF-尾 signaling	ID2
Oncogenic pathways	TGF-尾 signaling	ID3
Oncogenic pathways	TGF-尾 signaling	ID4
Oncogenic pathways	TGF-尾 signaling	RBL1
Oncogenic pathways	TGF-尾 signaling	E2F4
Oncogenic pathways	TGF-尾 signaling	E2F5
Oncogenic pathways	TGF-尾 signaling	TFDP1
Oncogenic pathways	TGF-尾 signaling	CREBBP
Oncogenic pathways	TGF-尾 signaling	EP300
Oncogenic pathways	TGF-尾 signaling	SP1
Oncogenic pathways	TGF-尾 signaling	TGIF1
Oncogenic pathways	TGF-尾 signaling	TGIF2
Oncogenic pathways	TGF-尾 signaling	MYC
Oncogenic pathways	TGF-尾 signaling	CDKN2B
Oncogenic pathways	TGF-尾 signaling	PITX2
Oncogenic pathways	TGF-尾 signaling	RBX1
Oncogenic pathways	TGF-尾 signaling	CUL1
Oncogenic pathways	TGF-尾 signaling	SKP1
Oncogenic pathways	TGF-尾 signaling	MAPK1
Oncogenic pathways	TGF-尾 signaling	MAPK3
Oncogenic pathways	TGF-尾 signaling	IFNG
Oncogenic pathways	TGF-尾 signaling	TNF
Oncogenic pathways	TGF-尾 signaling	RHOA
Oncogenic pathways	TGF-尾 signaling	ROCK1
Oncogenic pathways	TGF-尾 signaling	PPP2R1B
Oncogenic pathways	TGF-尾 signaling	PPP2R1A
Oncogenic pathways	TGF-尾 signaling	PPP2CA
Oncogenic pathways	TGF-尾 signaling	PPP2CB
Oncogenic pathways	TGF-尾 signaling	RPS6KB1
Oncogenic pathways	TGF-尾 signaling	RPS6KB2
Oncogenic pathways	Cell cycle	CCND1
Oncogenic pathways	Cell cycle	CCND2
Oncogenic pathways	Cell cycle	CCND3
Oncogenic pathways	Cell cycle	CDK4
Oncogenic pathways	Cell cycle	CDK6
Oncogenic pathways	Cell cycle	RB1
Oncogenic pathways	Cell cycle	RBL1
Oncogenic pathways	Cell cycle	RBL2
Oncogenic pathways	Cell cycle	ABL1
Oncogenic pathways	Cell cycle	HDAC1
Oncogenic pathways	Cell cycle	HDAC2
Oncogenic pathways	Cell cycle	E2F1
Oncogenic pathways	Cell cycle	E2F2
Oncogenic pathways	Cell cycle	E2F3
Oncogenic pathways	Cell cycle	E2F4
Oncogenic pathways	Cell cycle	E2F5
Oncogenic pathways	Cell cycle	TFDP1
Oncogenic pathways	Cell cycle	TFDP2
Oncogenic pathways	Cell cycle	GSK3B
Oncogenic pathways	Cell cycle	TGFB1
Oncogenic pathways	Cell cycle	TGFB2
Oncogenic pathways	Cell cycle	TGFB3
Oncogenic pathways	Cell cycle	SMAD2
Oncogenic pathways	Cell cycle	SMAD3
Oncogenic pathways	Cell cycle	SMAD4
Oncogenic pathways	Cell cycle	MYC
Oncogenic pathways	Cell cycle	ZBTB17
Oncogenic pathways	Cell cycle	CDKN2A
Oncogenic pathways	Cell cycle	CDKN2B
Oncogenic pathways	Cell cycle	CDKN2C
Oncogenic pathways	Cell cycle	CDKN2D
Oncogenic pathways	Cell cycle	CDKN1B
Oncogenic pathways	Cell cycle	CDKN1C
Oncogenic pathways	Cell cycle	CDKN1A
Oncogenic pathways	Cell cycle	CCNE1
Oncogenic pathways	Cell cycle	CCNE2
Oncogenic pathways	Cell cycle	CDK2
Oncogenic pathways	Cell cycle	SKP1
Oncogenic pathways	Cell cycle	CUL1
Oncogenic pathways	Cell cycle	RBX1
Oncogenic pathways	Cell cycle	SKP2
Oncogenic pathways	Cell cycle	CCNA2
Oncogenic pathways	Cell cycle	CCNA1
Oncogenic pathways	Cell cycle	CDC6
Oncogenic pathways	Cell cycle	CDC45
Oncogenic pathways	Cell cycle	CDC7
Oncogenic pathways	Cell cycle	DBF4
Oncogenic pathways	Cell cycle	CDK1
Oncogenic pathways	Cell cycle	CCNB1
Oncogenic pathways	Cell cycle	CCNB2
Oncogenic pathways	Cell cycle	CCNB3
Oncogenic pathways	Cell cycle	CDC25B
Oncogenic pathways	Cell cycle	CDC25C
Oncogenic pathways	Cell cycle	YWHAZ
Oncogenic pathways	Cell cycle	YWHAB
Oncogenic pathways	Cell cycle	YWHAQ
Oncogenic pathways	Cell cycle	YWHAE
Oncogenic pathways	Cell cycle	YWHAH
Oncogenic pathways	Cell cycle	YWHAG
Oncogenic pathways	Cell cycle	PLK1
Oncogenic pathways	Cell cycle	WEE1
Oncogenic pathways	Cell cycle	WEE2
Oncogenic pathways	Cell cycle	PKMYT1
Oncogenic pathways	Cell cycle	CCNH
Oncogenic pathways	Cell cycle	CDK7
Oncogenic pathways	Cell cycle	ANAPC1
Oncogenic pathways	Cell cycle	ANAPC2
Oncogenic pathways	Cell cycle	CDC27
Oncogenic pathways	Cell cycle	ANAPC4
Oncogenic pathways	Cell cycle	ANAPC5
Oncogenic pathways	Cell cycle	CDC16
Oncogenic pathways	Cell cycle	ANAPC7
Oncogenic pathways	Cell cycle	CDC23
Oncogenic pathways	Cell cycle	ANAPC10
Oncogenic pathways	Cell cycle	ANAPC11
Oncogenic pathways	Cell cycle	CDC26
Oncogenic pathways	Cell cycle	ANAPC13
Oncogenic pathways	Cell cycle	CDC20
Oncogenic pathways	Cell cycle	PTTG1
Oncogenic pathways	Cell cycle	PTTG2
Oncogenic pathways	Cell cycle	ESPL1
Oncogenic pathways	Cell cycle	SMC1A
Oncogenic pathways	Cell cycle	SMC1B
Oncogenic pathways	Cell cycle	SMC3
Oncogenic pathways	Cell cycle	STAG2
Oncogenic pathways	Cell cycle	STAG1
Oncogenic pathways	Cell cycle	RAD21
Oncogenic pathways	Cell cycle	TTK
Oncogenic pathways	Cell cycle	BUB1
Oncogenic pathways	Cell cycle	BUB3
Oncogenic pathways	Cell cycle	BUB1B
Oncogenic pathways	Cell cycle	MAD1L1
Oncogenic pathways	Cell cycle	MAD2L1
Oncogenic pathways	Cell cycle	MAD2L2
Oncogenic pathways	Cell cycle	FZR1
Oncogenic pathways	Cell cycle	CDC14B
Oncogenic pathways	Cell cycle	CDC14A
Oncogenic pathways	Cell cycle	ATR
Oncogenic pathways	Cell cycle	ATM
Oncogenic pathways	Cell cycle	TP53
Oncogenic pathways	Cell cycle	CHEK1
Oncogenic pathways	Cell cycle	CHEK2
Oncogenic pathways	Cell cycle	CREBBP
Oncogenic pathways	Cell cycle	EP300
Oncogenic pathways	Cell cycle	PRKDC
Oncogenic pathways	Cell cycle	MDM2
Oncogenic pathways	Cell cycle	GADD45A
Oncogenic pathways	Cell cycle	GADD45B
Oncogenic pathways	Cell cycle	GADD45G
Oncogenic pathways	Cell cycle	PCNA
Oncogenic pathways	Cell cycle	SFN
Oncogenic pathways	Cell cycle	CDC25A
Oncogenic pathways	Cell cycle	ORC1
Oncogenic pathways	Cell cycle	ORC2
Oncogenic pathways	Cell cycle	ORC3
Oncogenic pathways	Cell cycle	ORC4
Oncogenic pathways	Cell cycle	ORC5
Oncogenic pathways	Cell cycle	ORC6
Oncogenic pathways	Cell cycle	MCM2
Oncogenic pathways	Cell cycle	MCM3
Oncogenic pathways	Cell cycle	MCM4
Oncogenic pathways	Cell cycle	MCM5
Oncogenic pathways	Cell cycle	MCM6
Oncogenic pathways	Cell cycle	MCM7
